# Supplementary material for: Cell-specific RNA profiling reveals host genes expressed in Arabidopsis cells haustoriated by downy mildew
Source: Plant Physiol. 2023 Jun 12;193(1):259–70. doi: 10.1093/plphys/kiad326 (PMC10469357; doi:10.1093/plphys/kiad326)
Supplement: kiad326_Supplementary_Data [file kiad326_supplementary_data.zip]

Archive with 2 entries (2 files):
- Supplemental Figures.pdf
- Supplemental Tables_2nd_submission.xlsx
