# Supplementary material for: Cell-specific RNA profiling reveals host genes expressed in Arabidopsis cells haustoriated by downy mildew
Source: Plant Physiol. 2023 Jun 12;193(1):259–70. doi: 10.1093/plphys/kiad326 (PMC10469357; doi:10.1093/plphys/kiad326)
Supplement: kiad326_Supplementary_Data [file kiad326_supplementary_data.zip › Supplemental Tables_2nd_submission.xlsx]

## Sheet: Table S1
Table S1. The expression patterns of Arabidopsis genes in the TRAP samples after inoculation with H. arabidopsidis Waco9.
	Average of TPMb							SDc
AGI IDa	pDMR6_Total	pPR1_Total	pAct2_Total	pDMR6_CoIP	pPR1_CoIP	pAct2_CoIP		pDMR6_Total	pPR1_Total	pAct2_Total	pDMR6_CoIP	pPR1_CoIP	pAct2_CoIP
AT1G01010	20.657	17.6125	15.5475	28.9784	12.8794	31.8499		3.49531	4.85784	0.892584	7.77305	22.3078	28.1491
AT1G01020	23.5244	17.6395	19.69	5.53662	7.14839	0		1.48232	6.63892	4.08217	4.80103	7.93361	0
AT1G01030	3.94891	1.4997	0.4842	0	1.02638	16.3924		1.73847	1.59324	0.577988	0	1.77774	28.3925
AT1G01040	15.0657	21.53	18.102	3.49464	6.97211	0		1.86423	12.4201	6.26807	6.05289	11.3107	0
AT1G01046	0	0	0	0	0	0		0	0	0	0	0	0
AT1G01050	28.5946	44.3186	43.4834	71.2137	43.0799	12.0449		4.20548	19.7327	6.89629	52.4156	65.861	20.8624
AT1G01060	6.96643	13.189	8.19112	0.860219	15.4582	0		9.5555	16.0558	11.7234	1.48994	16.2336	0
AT1G01070	5.60546	9.42785	3.4339	3.87098	0.111235	0		2.57236	8.67149	1.65869	6.70474	0.192665	0
AT1G01080	70.265	50.998	54.5948	39.9243	21.4503	41.5531		7.40972	37.6566	16.3016	14.0482	28.1597	39.3674
AT1G01090	80.5966	92.6214	89.1089	83.0362	69.4914	53.3925		4.22964	3.8119	9.7063	22.022	48.0394	92.4785
AT1G01100	279.662	285.844	260.375	357.684	331.06	316.268		55.5151	64.4881	30.9069	36.6445	9.24858	226.399
AT1G01110	1.00594	0.560203	0.758914	0	0	0		0.76664	0.844457	0.671815	0	0	0
AT1G01120	12.9436	14.6703	11.05	16.055	0.198654	105.275		5.76379	3.62327	3.42968	14.906	0.34408	92.3316
AT1G01130	0.335489	0	0.208164	0	0	0		0.399101	0	0.360551	0	0	0
AT1G01140	80.5577	82.2599	83.9518	66.2715	71.7774	105.687		21.4476	23.9821	9.49345	44.719	64.1616	48.6632
AT1G01150	0.0765381	0	0	0	0	0		0.132568	0	0	0	0	0
AT1G01160	13.6469	14.573	10.6347	21.7211	9.861	0		4.20806	5.07882	4.34189	19.3836	12.0146	0
AT1G01170	96.3643	72.654	94.5635	59.5526	32.4868	159.961		9.26112	25.0513	26.0615	5.63128	9.31924	142.653
AT1G01180	5.35083	10.0241	6.32006	15.9469	6.0253	1.85492		1.15453	7.07849	3.75504	26.2898	9.25799	3.21282
AT1G01183	0	0	0	0	0	0		0	0	0	0	0	0
AT1G01190	0.178589	0.343966	2.74038	0	4.48253	0		0.309325	0.595766	4.74647	0	7.67811	0
AT1G01200	0.71084	0.098276	0.0243344	1.72044	0	0		0.855	0.170219	0.0421484	2.97989	0	0
AT1G01210	7.35022	12.2805	5.67883	8.84104	13.0558	0		1.25176	9.06182	1.50488	7.817	18.0896	0
AT1G01220	10.1455	11.3834	9.6918	4.73434	1.32436	0		0.924158	3.01387	4.81217	4.15124	2.29386	0
AT1G01225	1.40107	4.74832	4.55557	6.90083	0.0331091	0		1.45714	5.96876	1.9878	6.52107	0.0573466	0
AT1G01230	31.6779	35.2011	41.1195	41.932	61.2136	7.96203		7.7622	14.6199	13.8648	34.4563	39.557	13.7906
AT1G01240	16.2875	11.6569	21.7823	62.2638	13.3944	88.3295		6.78258	4.51449	6.54637	19.9954	17.4854	152.991
AT1G01250	0.571003	0.588098	1.68622	6.64843	3.22583	0		0.188754	0.676051	1.24905	6.66625	5.5873	0
AT1G01260	11.1296	12.3214	9.55418	9.20313	4.62859	7.94354		2.0142	0.944011	1.21692	10.8245	6.62471	9.36238
AT1G01270	0	0	0	0	0	0		0	0	0	0	0	0
AT1G01280	0	0	0	0	0	0		0	0	0	0	0	0
AT1G01290	9.83035	7.24587	7.40829	9.58313	17.9371	14.9874		0.847343	8.52122	5.16689	13.6413	22.6444	25.9589
AT1G01300	43.028	48.4979	39.7227	14.4113	22.1529	0.468355		10.2726	22.259	5.94404	15.8899	19.3509	0.811214
AT1G01305	0	0	0	0	0	0		0	0	0	0	0	0
AT1G01310	1.10458	0	0.365016	0	0	0		0.715082	0	0.632226	0	0	0
AT1G01320	121.77	114.633	128.563	28.8019	83.1105	29.6788		3.48953	12.5796	31.2179	6.54406	44.8868	51.4051
AT1G01335	0	0	0	0	0	0		0	0	0	0	0	0
AT1G01340	31.8676	38.3897	34.8548	29.7623	20.5056	29.5064		6.22883	10.721	11.1209	25.1595	13.5801	51.1065
AT1G01350	25.221	15.7415	26.2096	15.4667	22.0679	53.8113		3.94699	7.56204	9.99715	19.3803	20.4498	88.3812
AT1G01355	0	0	0	0	0	0		0	0	0	0	0	0
AT1G01360	9.10589	5.75134	13.1961	3.01077	12.7288	0		5.22907	5.10275	7.34371	5.2148	16.2517	0
AT1G01370	6.64766	11.7093	6.99403	0	2.5494	22.0127		2.47742	7.83048	0.615722	0	4.41569	38.1271
AT1G01380	1.16816	1.2111	0.582859	0.480019	0	0		1.28819	1.1206	1.00954	0.831417	0	0
AT1G01390	2.26238	6.44225	3.2918	1.1828	1.42369	0		1.48572	5.7617	1.22361	2.04867	2.4659	0
AT1G01400	0	0	0	0	0	0		0	0	0	0	0	0
AT1G01410	0	0	0	0	0	0		0	0	0	0	0	0
AT1G01420	9.48656	7.56081	7.97701	6.82799	7.6122	2.34177		3.08597	6.28169	6.25353	11.8264	7.75107	4.05607
AT1G01430	21.5838	13.9606	18.2569	12.1548	92.9541	2.00749		4.84973	6.65561	0.631655	17.0349	133.491	3.47707
AT1G01440	11.5701	6.79336	13.7683	11.971	5.463	32.1198		5.89415	5.76703	9.34847	11.3518	9.46219	55.6331
AT1G01448	2.35013	0.589656	2.3024	0	0	0		1.37122	1.02131	2.00104	0	0	0
AT1G01450	0	0	0.249797	0	0	0		0	0	0.432661	0	0	0
AT1G01453	0.186401	0	0	0	0	0		0.322856	0	0	0	0	0
AT1G01460	0	0	0	0	0	0		0	0	0	0	0	0
AT1G01470	135.029	135.593	119.251	188.078	196.139	170.278		51.4146	57.8552	58.1477	79.5866	109.824	128.296
AT1G01480	8.12266	7.47011	6.29729	31.4166	22.4306	0		0.986052	7.00211	4.38913	9.04013	22.0358	0
AT1G01490	91.14	99.5136	85.9389	158.842	216.158	134.707		6.78061	32.4323	8.93484	72.848	133.415	191.771
AT1G01500	13.1858	13.0393	13.8164	36.3187	11.3309	22.2826		2.90734	6.64722	10.2513	28.3828	11.3233	28.3571
AT1G01510	16.7168	14.4382	15.0312	26.1387	17.321	22.0806		4.67955	3.40551	4.89063	1.80093	21.6683	21.1477
AT1G01520	0.761228	0.768861	0.415208	0	0	0		0.659659	0.718065	0.719162	0	0	0
AT1G01530	0	0.393104	0.249797	0	0	0		0	0.680876	0.432661	0	0	0
AT1G01540	18.3432	18.7855	17.6739	4.35486	6.5887	1.85492		3.19386	4.1344	6.30861	7.54283	11.412	3.21282
AT1G01550	196.465	193.407	151.815	231.435	316.465	113.699		6.24147	18.4034	28.9107	26.9622	110.447	85.6585
AT1G01560	20.5876	27.552	28.8013	42.6515	26.6715	20.4042		7.72671	3.42414	9.3136	20.5991	23.3326	35.341
AT1G01570	0.412719	0.343966	0.194675	0	0	0		0.475053	0.595766	0.337187	0	0	0
AT1G01580	0.697874	0.364641	0.182508	0	0	6.08861		1.01641	0.631576	0.316113	0	0	10.5458
AT1G01590	0	0.442242	0.0121672	0	0	0		0	0.765985	0.0210742	0	0	0
AT1G01600	2.00789	9.6886	2.96344	0	0.595963	0		0.947695	7.62171	1.99177	0	1.03224	0
AT1G01610	18.9642	28.367	30.5083	9.70276	14.0142	33.255		4.32929	16.3451	9.03541	7.53154	18.0392	29.8178
AT1G01620	49.5934	52.1989	51.1783	31.3917	18.1851	48.0236		12.7976	10.6603	6.02018	27.7318	16.6571	39.7315
AT1G01630	20.05	36.2706	40.132	48.8799	102.1	11.8059		2.30377	26.6332	16.094	42.1621	27.7643	6.14965
AT1G01640	1.61952	0.687932	0.974697	0	0.331091	0		1.21834	1.19153	1.18913	0	0.573466	0
AT1G01650	20.8307	29.4834	23.5226	6.14838	24.7445	7.96203		7.45649	7.0576	7.83921	5.48566	21.4663	13.7906
AT1G01660	0.506958	0.401105	1.22981	0	0	0		0.585675	0.694734	1.39159	0	0	0
AT1G01670	1.59273	0.4518	1.04272	0	0.860836	0		1.09418	0.401054	1.58991	0	1.49101	0
AT1G01680	351.725	282.932	258.749	462.823	297.467	617.008		111.637	82.1861	43.7422	132.361	108.313	349.205
AT1G01690	4.64263	4.33412	2.17999	0	0.0993272	0		3.28345	3.89672	2.44899	0	0.17204	0
AT1G01695	0.310668	0	0.124898	0	0	0		0.538093	0	0.21633	0	0	0
AT1G01700	1.63456	0.968528	0.831312	1.45162	0.0993272	0		0.837014	1.23453	0.761384	2.51428	0.17204	0
AT1G01710	13.6202	9.90363	17.2373	5.75271	11.8355	100.166		8.53677	4.84352	3.53126	9.96399	4.26988	173.492
AT1G01715	0.659287	0	1.47516	8.99995	0	0		0.576903	0	0.892603	15.0331	0	0
AT1G01720	37.7218	37.5387	28.0524	97.499	18.962	0		6.52045	15.1117	3.87998	56.7382	24.8191	0
AT1G01725	36.7265	24.7218	22.966	44.7158	12.4034	0		4.08879	10.1234	9.65224	12.0754	10.9755	0
AT1G01730	35.0897	47.8497	27.3053	43.1933	83.734	44.2903		9.31522	19.0759	9.19146	32.2283	19.5524	38.7104
AT1G01740	1.00599	0.51517	0	0	0	0		0.651258	0.71129	0	0	0	0
AT1G01750	0	0.233016	0.208164	0	0	0		0	0.313665	0.360551	0	0	0
AT1G01760	1.54761	0	0.0659672	0	0	0		1.34413	0	0.0627457	0	0	0
AT1G01770	4.89825	6.60458	3.72361	1.03352	0.297982	0		1.10993	3.61294	3.41462	1.7901	0.516119	0
AT1G01780	3.94483	5.2484	3.10104	0	0	0		3.27588	5.21939	2.70757	0	0	0
AT1G01790	41.7725	32.9252	34.4463	8.42701	7.81319	117.31		6.66298	9.90343	9.65343	7.82877	8.39291	120.091
AT1G01800	63.6158	58.0301	72.671	61.1079	28.7612	62.1607		5.98794	7.45048	6.27034	27.5984	16.2382	55.8698
AT1G01810	0.500255	0.437569	0	7.6803	0	0		0.801098	0.757891	0	13.3027	0	0
AT1G01820	39.2424	49.7226	56.2778	58.4279	63.7703	120.782		10.3046	13.4068	14.5196	33.4461	34.0473	168.416
AT1G01830	11.2515	7.76402	6.44585	5.00002	10.5493	21.076		3.17423	6.52596	4.74036	8.66029	9.15121	36.5047
AT1G01840	6.65489	6.05707	6.41365	3.30068	0.111235	0		1.1874	5.77383	1.46949	3.99503	0.192665	0
AT1G01860	1.43885	0.546768	1.78624	0	0	0		0.604378	0.94703	1.74979	0	0	0
AT1G01870	0	0	0	0	0	0		0	0	0	0	0	0
AT1G01880	0.274685	0.765745	0.976602	0	0	0		0.260381	1.32631	1.37981	0	0	0
AT1G01890	0	0	0	0	0	0		0	0	0	0	0	0
AT1G01900	0.682888	6.695	3.688	1.7742	0	0		0.778604	3.77931	1.1247	3.07301	0	0
AT1G01910	36.6829	47.5686	44.9083	55.2906	140.419	7.49368		9.02744	3.98104	12.5705	19.657	103.506	12.9794
AT1G01920	6.35577	3.08691	8.11377	0	2.64873	0		4.42663	3.19365	5.05762	0	4.58773	0
AT1G01930	6.1407	6.1683	5.30668	7.33797	4.03903	0		4.57098	3.7582	4.60081	12.7097	4.17762	0
AT1G01940	14.0295	16.7191	16.1747	43.1418	18.0436	30.634		4.79349	9.71907	11.2158	26.1472	15.7585	45.9524
AT1G01950	8.41712	6.64239	5.99134	8.42548	0.629072	4.01498		2.90943	4.35509	4.00458	10.0274	1.08959	6.95414
AT1G01960	17.6915	21.9997	25.3339	46.3888	3.47645	111.295		2.21713	2.90684	4.07555	26.494	6.02139	192.769
AT1G01970	17.5864	21.6833	21.7294	17.9378	4.17174	0		9.08844	6.81142	10.5045	16.4838	7.22567	0
AT1G01980	0	0	0	0	0	0		0	0	0	0	0	0
AT1G01990	7.63989	6.46453	8.5653	10.1525	0	44.1238		0.382502	3.84181	3.16036	13.7548	0	59.1191
AT1G02000	6.5024	4.81043	4.62956	0	0.430418	0		2.82118	6.59791	4.97623	0	0.745506	0
AT1G02010	6.44866	7.45782	6.6339	8.10423	1.58924	0		1.98995	3.65404	2.07838	7.07169	2.75264	0
AT1G02020	4.46135	4.57472	3.22379	5.47031	0.893945	0		2.35278	6.21121	1.3879	8.38226	1.54836	0
AT1G02030	0.258951	0	0	0	0	0		0.448516	0	0	0	0	0
AT1G02040	0	0	0	0	0	0		0	0	0	0	0	0
AT1G02050	0.237426	0.589656	0.621265	0	0	0		0.288986	1.02131	0.781558	0	0	0
AT1G02060	0.204102	0	0	0	0	0		0.353514	0	0	0	0	0
AT1G02065	0.801145	0.442242	0.267678	0	0	0		0.44426	0.765985	0.463632	0	0	0
AT1G02067	0	0	0	0	0	0		0	0	0	0	0	0
AT1G02070	1.99476	0.343966	1.74432	0	0	0		1.88664	0.595766	2.60062	0	0	0
AT1G02080	21.7224	29.2284	44.1159	10.811	12.2281	0		3.22742	24.0205	22.7082	10.3344	18.6586	0
AT1G02090	20.1076	16.7206	27.8392	47.3301	44.5801	0.468355		6.3723	2.0118	4.63119	33.2187	50.0859	0.811214
AT1G02100	17.2924	10.6854	11.0617	24.7979	35.4104	4.01498		7.38045	4.38073	5.05021	21.5555	13.1261	6.95414
AT1G02110	1.65944	0.707049	3.20689	1.02151	0.198654	0		1.21452	0.772464	0.988722	1.76931	0.34408	0
AT1G02120	55.703	40.6469	60.0104	58.6802	72.4405	68.4345		23.0789	25.667	17.9109	52.7085	32.0491	74.3919
AT1G02130	26.9609	31.2167	33.4822	106.538	78.0029	62.2403		1.51249	2.55067	7.11515	26.5216	81.5502	59.7874
AT1G02140	155.585	150.763	148.518	255.808	252.389	252.138		21.4963	46.4362	8.59722	127.93	40.0575	15.6972
AT1G02145	6.66015	7.0635	12.8509	3.04365	4.86703	0		1.60229	1.76807	3.75788	4.00491	8.42995	0
AT1G02150	29.9091	34.6033	42.4639	17.0871	0.331091	0		1.84767	10.9777	0.379532	13.4722	0.573466	0
AT1G02160	28.857	29.6329	25.3503	35.3225	26.7377	14.0506		4.55077	12.3007	4.60745	20.0787	23.4036	24.3364
AT1G02170	24.6186	41.0273	31.9178	26.3438	65.1817	82.3124		3.56039	7.60557	12.2494	7.22649	34.0975	58.2374
AT1G02180	0.44934	0.884484	2.06647	0	0	0		0.590692	1.53197	1.68369	0	0	0
AT1G02190	0	0	0	0	0	0		0	0	0	0	0	0
AT1G02205	4.24406	9.8336	7.55067	0	0	0		2.22908	11.7917	4.21692	0	0	0
AT1G02210	0	0	0	0	0	0		0	0	0	0	0	0
AT1G02220	21.9497	25.4583	18.2166	13.8764	35.6373	2.00749		10.7937	13.0092	9.29306	10.7104	39.6554	3.47707
AT1G02228	0	0.049138	0	0	0	0		0	0.0851095	0	0	0	0
AT1G02230	4.92429	5.41226	2.04673	5.57472	24.8246	0		4.61784	5.96905	2.54132	8.60401	28.7972	0
AT1G02250	0.172634	0	0.249797	0	0	0		0.29901	0	0.432661	0	0	0
AT1G02260	13.2569	12.7669	11.2841	3.36013	5.14092	0		2.16967	8.67385	7.45888	5.81992	4.45232	0
AT1G02270	62.8942	65.8928	69.4019	101.832	44.1652	50.1569		4.85176	19.9192	6.73028	40.2291	53.5991	68.336
AT1G02280	43.3913	39.8074	52.9513	17.0201	83.318	36.6166		6.54718	4.33516	5.08956	28.2319	135.127	31.7192
AT1G02290	2.58421	1.68025	3.27927	9.9867	5.30502	0		1.79303	2.27951	1.13162	9.70654	5.7087	0
AT1G02300	19.1616	21.8069	20.5891	0.293773	3.73689	0.468355		1.25076	7.34551	5.89687	0.377854	3.81999	0.811214
AT1G02305	89.5305	92.584	80.1178	79.1922	84.3397	146.152		7.00024	26.103	8.26096	61.3478	4.25012	109.03
AT1G02310	0	0.343966	0.624492	0	2.31763	0		0	0.595766	1.08165	0	4.01426	0
AT1G02320	0	0	0	0	0	0		0	0	0	0	0	0
AT1G02330	29.6373	41.4779	37.4669	52.86	47.6876	48.228		5.93362	2.64052	4.32596	36.5353	15.5769	83.5333
AT1G02335	9.68301	9.33485	9.44248	3.13386	0	0		2.18397	1.23206	2.09627	4.81791	0	0
AT1G02340	1.06159	1.75962	0.277941	0	0.0662181	0		0.821046	1.52394	0.293028	0	0.114693	0
AT1G02350	0.251831	0	0.158173	0	0	0		0.218148	0	0.273965	0	0	0
AT1G02360	55.0326	44.5351	42.4094	103.026	57.1006	119.647		3.46829	22.8896	12.4408	16.2083	51.7129	45.7926
AT1G02370	2.72117	2.01175	4.30667	2.89385	0.629072	0		2.494	2.14348	2.33753	5.01229	1.08959	0
AT1G02380	1.82877	0.738774	1.98076	0	0.297982	0		1.21686	0.919785	2.52075	0	0.516119	0
AT1G02390	3.81079	6.61592	1.52941	6.72046	7.01073	0.468355		3.14629	4.60172	1.44535	11.6402	6.8473	0.811214
AT1G02400	23.832	16.3123	16.8593	103.548	28.2723	78.7586		10.3493	9.13516	10.4388	20.4021	24.6647	101.067
AT1G02405	1.13403	0.291712	0.0973375	4.50676	0.463527	0		1.16653	0.505261	0.168594	4.35028	0.802852	0
AT1G02410	48.7149	53.1516	40.7346	51.4167	46.3979	16.5265		6.14705	5.56997	3.67837	16.4808	23.7558	23.602
AT1G02420	0	0	0	0	0	0		0	0	0	0	0	0
AT1G02430	4.79285	5.90783	6.06831	9.0323	31.293	0		0.638007	1.37847	5.66239	15.6444	32.2039	0
AT1G02440	3.05039	2.89291	0.648088	0.698928	0	0		0.606371	3.60279	0.819721	1.21058	0	0
AT1G02450	74.1227	73.8313	50.8148	128.865	198.479	123.715		18.0812	25.7127	11.655	37.7776	176.439	97.544
AT1G02460	4.07043	4.6424	4.83248	6.40832	0.0331091	0		2.77539	1.63149	1.57493	7.87011	0.0573466	0
AT1G02470	24.364	40.6324	25.6839	25.0408	86.9824	42.0047		8.32823	7.64772	14.4012	21.6962	77.3796	67.992
AT1G02475	67.4012	81.6992	67.3078	96.3245	91.6232	88.2924		12.0692	19.9293	31.719	18.8243	14.1608	89.5988
AT1G02480	0	0	0	0	0	0		0	0	0	0	0	0
AT1G02490	0	0	0	0	0	0		0	0	0	0	0	0
AT1G02500	206.646	217.196	186.374	101.255	183.644	182.775		16.9125	10.5608	31.3031	14.1058	77.5583	137.516
AT1G02510	0	0	0	0	0	0		0	0	0	0	0	0
AT1G02520	4.0701	4.65817	5.22918	0	2.48318	0		1.64096	5.21312	5.95376	0	4.30099	0
AT1G02530	0	0	0	0	0	0		0	0	0	0	0	0
AT1G02540	0	0	0	0	0	0		0	0	0	0	0	0
AT1G02550	0.0255127	0	0	0	0	0		0.0441893	0	0	0	0	0
AT1G02560	148.962	182.482	188.294	187.317	164.544	45.4983		11.858	61.7142	35.1375	25.8765	19.4226	59.1817
AT1G02570	0	0	0	0	0	0		0	0	0	0	0	0
AT1G02575	0	0	0	0	0	0		0	0	0	0	0	0
AT1G02580	1.08056	0.993876	0.397484	0	0.144345	0		0.966873	1.44657	0.256384	0	0.171347	0
AT1G02590	0	0	0	0	0	0		0	0	0	0	0	0
AT1G02600	0	0	0	0	0	0		0	0	0	0	0	0
AT1G02610	25.8251	18.0831	22.2827	33.0717	93.347	19.6709		14.5977	12.6339	18.0276	15.5907	105.01	34.071
AT1G02620	0	0.524728	0	0	0	0		0	0.495466	0	0	0	0
AT1G02630	0.372802	0.196552	0	0	0	0		0.645712	0.340438	0	0	0	0
AT1G02640	1.88246	3.26004	3.25431	10.5604	0.222471	0		1.48394	2.83234	1.72473	18.2912	0.385331	0
AT1G02650	0.127564	0.294828	1.66995	0	0	0		0.220946	0.510657	1.44629	0	0	0
AT1G02660	42.4578	19.6384	18.1142	37.0399	10.9374	5.56477		15.429	10.2944	11.8169	34.3005	9.49184	9.63846
AT1G02670	1.26181	1.88656	0.751295	5.16758	0	0		1.65681	2.77268	1.08753	8.95052	0	0
AT1G02680	14.8761	11.7571	11.7788	22.3756	97.9047	0		0.686584	2.14678	4.73765	26.1746	133.421	0
AT1G02690	3.54652	5.54438	7.02423	0	0	0		2.33417	7.16629	1.48485	0	0	0
AT1G02700	0.624633	0.294828	0.208164	0	0	0		0.774485	0.510657	0.360551	0	0	0
AT1G02705	0.0255127	0	0	0	0	0		0.0441893	0	0	0	0	0
AT1G02710	0.124267	0	0	0	0	0		0.215237	0	0	0	0	0
AT1G02720	6.2427	6.08888	2.78469	1.93132	0.629072	0		3.12644	6.38505	2.54686	3.08053	1.08959	0
AT1G02730	3.90539	7.55714	4.93273	0	0	0		2.67677	5.47287	4.332	0	0	0
AT1G02740	17.0026	16.8021	13.9917	63.9201	14.9766	1.87342		6.07323	6.72746	8.84242	40.2048	14.1496	3.24486
AT1G02750	50.9191	47.468	34.9957	97.515	59.5672	14.0506		24.3191	3.37432	18.5663	51.2073	37.7438	24.3364
AT1G02760	0	0	0	0	0	0		0	0	0	0	0	0
AT1G02770	0	0	0	0	0.331091	0		0	0	0	0	0.573466	0
AT1G02780	409.878	481.193	486.463	690.145	664.579	744.99		73.8587	136.241	120.281	20.6435	222.952	256.767
AT1G02790	0	0	0	0	0	0		0	0	0	0	0	0
AT1G02800	0	0	0	0	0	0		0	0	0	0	0	0
AT1G02810	0.153076	0	1.01718	2.40009	0	0		0.265136	0	0.997144	4.15709	0	0
AT1G02813	0	0	0	0	0	0		0	0	0	0	0	0
AT1G02816	22.144	13.5204	15.4619	19.5416	14.1852	20.1393		8.69724	2.91871	1.25166	15.0227	23.423	34.8822
AT1G02820	1.48312	1.60442	4.621	5.59142	0.0331091	0		2.30878	2.77893	2.74596	9.68463	0.0573466	0
AT1G02830	0	0	0	0	0	0		0	0	0	0	0	0
AT1G02840	63.7602	67.9979	63.4578	74.9266	97.985	70.4441		3.87319	6.88378	10.3504	66.3185	31.1379	64.9183
AT1G02850	31.5665	27.9436	20.2372	20.8133	52.1774	40.1498		9.45173	4.8448	4.57539	21.7586	65.0132	69.5414
AT1G02860	7.04456	5.13995	2.23336	5.81777	0.165545	0		5.09537	4.1395	2.88861	4.74015	0.286733	0
AT1G02870	16.686	24.735	16.3396	33.3101	20.5112	0		5.80628	7.39132	8.64233	28.7874	31.7343	0
AT1G02880	12.7633	15.7315	15.237	26.4438	5.23908	0		3.57316	4.03502	6.58359	32.0311	6.64526	0
AT1G02890	34.0165	23.4566	20.492	4.48734	32.954	0		9.37317	9.6818	10.4292	7.1578	32.1144	0
AT1G02900	2.34917	3.05159	1.10605	2.04302	0	3.70985		1.16937	2.90923	0.962039	3.53861	0	6.42564
AT1G02910	24.2736	16.4284	21.2188	12.2581	6.09847	0		6.43109	12.3289	4.29265	21.2317	5.83199	0
AT1G02920	2926.6	2604.74	2279.03	6730.14	3937.52	3486.34		120.119	484.479	360.179	1085.13	328.806	1397.87
AT1G02930	4218.3	3778.1	3295.67	10346.6	5947.99	6299.91		202.44	466.108	667.994	2388.88	627.052	1602
AT1G02940	0.864663	2.174	2.81082	0	0.827727	0		0.179835	1.88719	0.979781	0	1.43366	0
AT1G02950	5.74632	9.49958	7.83782	1.03352	0.0993272	18.1335		1.17393	1.55115	3.3561	1.7901	0.17204	18.0678
AT1G02952	0	0	0	0	0	0		0	0	0	0	0	0
AT1G02960	11.5341	6.73171	18.7964	5.914	13.4386	7.41969		5.44272	5.46154	0.595857	10.2434	16.8692	12.8513
AT1G02965	0	0	0	0	0	0		0	0	0	0	0	0
AT1G02970	0.675658	0.24569	1.68118	0	1.25814	0		0.755382	0.425547	0.770198	0	2.17917	0
AT1G02980	0	0	0	0	0	0		0	0	0	0	0	0
AT1G02990	11.6411	9.11561	9.73135	17.8396	7.12196	0		2.48536	7.05016	2.28143	16.9954	7.01062	0
AT1G03000	7.51531	15.9963	12.1951	10.9356	2.9136	7.02532		3.53072	7.90613	9.75746	16.3636	5.0465	12.1682
AT1G03010	1.08838	0.477148	0.812714	0	0	0		1.23026	0.446355	0.710211	0	0	0
AT1G03020	0	0	0	0	2.31763	0		0	0	0	0	4.01426	0
AT1G03030	25.0432	15.2462	18.4799	34.0506	13.9555	0		5.43375	4.65148	6.01494	36.0315	12.2361	0
AT1G03040	29.0148	22.9206	35.8535	31.9391	22.3446	41.1597		3.30805	13.496	7.84737	29.0958	20.6454	57.4428
AT1G03050	0.102051	0	0.29143	0	0	0		0.176757	0	0.504771	0	0	0
AT1G03055	0.388426	1.33161	1.82983	1.72044	7.45278	6.02246		0.672773	1.15605	1.66248	2.97989	12.9086	10.4312
AT1G03060	30.4754	21.352	19.7782	17.9499	8.24416	0		2.79977	1.56596	2.48074	13.5299	14.2793	0
AT1G03070	0.500255	0	0.47452	0	0.0331091	0		0.801098	0	0.821894	0	0.0573466	0
AT1G03080	26.465	26.7784	21.7757	5.61492	7.24276	33.3886		4.99127	1.4484	0.837404	5.1884	8.35866	57.8308
AT1G03090	24.1784	21.8123	20.8642	24.109	1.19193	0		10.8284	8.10339	10.4214	23.6742	2.06448	0
AT1G03100	0.485961	0	0	0	0	0		0.713259	0	0	0	0	0
AT1G03103	0	0	0	0	0	0		0	0	0	0	0	0
AT1G03106	0.7489	0.331292	0.0832656	0	0	0		0.984487	0.48219	0.14422	0	0	0
AT1G03110	11.6021	11.0008	9.10516	8.54165	0.132436	28.1013		3.05455	3.26873	2.08094	10.6424	0.229386	48.6729
AT1G03120	0	0	0	0	0	0		0	0	0	0	0	0
AT1G03130	549.779	563.644	621.046	477.708	250.571	356.003		133.808	99.7752	60.3729	143.981	188.413	272.251
AT1G03140	28.1983	34.9213	33.5485	66.7326	22.1381	48.7518		5.40801	10.5536	16.189	21.6631	19.6936	69.2271
AT1G03150	22.4666	14.9378	22.3368	8.21729	19.0622	45.1014		4.46506	12.5858	8.30696	9.33972	17.7671	75.6974
AT1G03160	21.858	19.1632	23.2129	30.2062	8.26682	2.34177		4.73345	2.64521	10.7017	27.0346	8.22017	4.05607
AT1G03165	0	0	0	0	0	0		0	0	0	0	0	0
AT1G03170	0	0.098276	0.655862	0	0	0		0	0.170219	0.952634	0	0	0
AT1G03180	2.13875	1.73379	5.51024	0	0	0		0.624296	2.08357	3.68124	0	0	0
AT1G03190	7.89931	7.26838	6.81132	7.92623	0.0993272	0		1.90713	6.3216	7.32973	7.26298	0.17204	0
AT1G03200	0	0	0	0	0	0		0	0	0	0	0	0
AT1G03210	30.1902	21.9494	29.8895	33.2542	28.5354	0		13.422	0.624413	2.20154	16.6111	7.46332	0
AT1G03220	90.9799	81.1371	66.5365	107.188	64	77.5502		16.8141	17.9267	6.47434	36.3367	57.3226	70.0654
AT1G03230	22.2377	37.3423	22.7253	2.63442	12.0933	12.6456		12.6319	22.7498	5.44127	4.56295	12.1812	21.9028
AT1G03240	0	0	0.830417	0	0	0		0	0	1.43832	0	0	0
AT1G03250	15.271	18.527	17.2564	18.5216	20.3458	49.9834		3.2057	8.09585	3.72583	10.953	26.5348	43.4138
AT1G03260	5.00407	9.55167	5.45529	0.720028	4.33729	0		0.832079	7.2188	4.11276	1.24713	7.5124	0
AT1G03270	0.670977	1.40765	0.585347	0	0	0		0.798202	1.40049	0.566789	0	0	0
AT1G03280	26.0956	26.4624	12.139	36.4575	39.1659	0		5.12448	14.5316	7.4336	47.1101	57.1812	0
AT1G03290	113.221	99.1113	91.9637	175.212	120.09	107.299		41.5067	17.4207	11.6292	17.871	108.942	105.214
AT1G03300	0	0	0	0	0	0		0	0	0	0	0	0
AT1G03310	7.20661	8.62037	11.6076	5.13574	0.165545	0		3.12624	2.662	6.42225	4.80284	0.286733	0
AT1G03320	0	0	0	0	0	0		0	0	0	0	0	0
AT1G03325	0	0	0	0	0	0		0	0	0	0	0	0
AT1G03330	40.1127	46.9372	55.2902	128.178	156.333	47.5104		6.78988	9.98101	14.3706	19.0349	55.7945	17.3196
AT1G03340	2.36756	3.14214	5.96439	0.103352	0	0		1.51826	4.00916	3.31475	0.17901	0	0
AT1G03350	14.3279	13.4268	24.8721	20.0252	28.0711	37.7333		4.52608	5.53193	4.77343	18.8566	24.4166	33.0019
AT1G03360	8.38347	10.3894	6.69986	5.78769	1.19193	0		2.59711	2.59019	2.0422	10.0246	2.06448	0
AT1G03365	6.8678	4.12474	7.42219	25.4203	1.29125	0		2.57421	1.63638	1.79263	22.4064	2.23652	0
AT1G03370	67.2225	59.2717	45.466	23.2078	37.3322	104.886		6.76734	29.486	12.0997	11.6375	22.4917	160.265
AT1G03380	23.0413	20.9367	20.4532	19.2574	13.6718	118.715		5.25903	2.50355	5.03611	11.362	14.3973	205.621
AT1G03390	0	0	0	0	0	0		0	0	0	0	0	0
AT1G03395	0	0	0	0	0	0		0	0	0	0	0	0
AT1G03400	55.5548	32.0797	52.8489	127.888	55.7483	134.944		11.1829	7.49737	7.70999	60.155	46.2557	182.802
AT1G03410	1.63237	4.2801	7.55231	0	0.0662181	0		1.68548	3.82662	5.5139	0	0.114693	0
AT1G03420	6.66154	12.2722	9.46826	0.578873	6.08629	0		2.21192	10.361	4.32534	0.505121	7.65671	0
AT1G03430	30.0543	35.4117	25.4171	30.5793	27.7844	65.3907		3.89518	11.6459	10.1063	15.4852	31.1138	112.045
AT1G03440	6.67944	8.5282	8.98799	4.78497	8.27149	6.02246		3.81933	3.42206	1.98921	8.28781	7.51616	10.4312
AT1G03445	0	0	0	0	0	0		0	0	0	0	0	0
AT1G03457	2.14645	1.01351	2.09477	8.5286	0	0		2.07566	1.08951	1.49004	14.6325	0	0
AT1G03470	2.24845	4.91921	1.49217	0.967746	0	0		1.87927	8.14032	1.5547	1.67619	0	0
AT1G03475	155.899	154.656	156.456	77.0124	99.4706	50.5948		15.8942	27.2402	17.6074	23.6849	63.1458	52.4431
AT1G03490	0	0	0	0	0	0		0	0	0	0	0	0
AT1G03495	0.745604	0.803767	0.847513	0	0.132436	0		1.29142	1.03311	0.359246	0	0.229386	0
AT1G03502	0.186401	0	0	0	0	0		0.322856	0	0	0	0	0
AT1G03506	0	0	0.0121672	0	0	0		0	0	0.0210742	0	0	0
AT1G03510	1.19697	0.049138	0.936291	1.02151	0	0		1.15119	0.0851095	0.968781	1.76931	0	0
AT1G03515	0	0	0	0	0	0		0	0	0	0	0	0
AT1G03520	3.84597	3.18712	4.04946	2.45591	2.48318	0		1.77335	3.43888	4.22264	2.65376	4.30099	0
AT1G03530	2.59277	1.06752	3.43466	4.56574	0.794618	14.0506		2.70953	0.517554	1.68743	7.64115	1.37632	24.3364
AT1G03540	0	0	0	0	0	0		0	0	0	0	0	0
AT1G03545	2.19409	0	0.333062	0	0.132436	0		3.80028	0	0.576881	0	0.229386	0
AT1G03550	0.472194	3.10539	0.0851703	0	0	0		0.298896	2.92788	0.147519	0	0	0
AT1G03560	3.40167	5.07249	2.54769	20.7387	6.14204	0		0.363357	2.26498	0.607543	22.6802	5.51737	0
AT1G03570	0	0	0	0	0	0		0	0	0	0	0	0
AT1G03590	15.4125	13.837	7.44266	16.1489	11.7157	0		5.60514	6.55806	4.9674	22.568	14.3332	0
AT1G03600	140.866	189.751	201.369	131.313	98.8288	178.06		13.5187	55.7058	62.978	47.4897	29.5554	175.224
AT1G03610	30.0388	20.3884	17.9069	7.46443	13.8094	0		8.28442	2.17973	5.3593	5.443	15.5808	0
AT1G03620	2.97992	3.08484	4.02615	1.50538	0	0		0.932544	1.80748	1.69187	2.6074	0	0
AT1G03630	71.6354	75.4823	84.0304	30.5876	21.3397	51.4172		16.464	19.6144	3.92515	9.97277	18.4808	52.707
AT1G03640	0	0	0	0	0	0		0	0	0	0	0	0
AT1G03650	11.2273	5.26598	6.13824	15.9663	2.5494	0		6.11953	5.63184	2.80303	18.215	4.41569	0
AT1G03660	20.0437	24.2345	23.8555	50.9878	64.1472	122.176		6.52635	8.95358	2.05521	40.6515	61.1936	145.443
AT1G03670	0.153076	0	0	0	0	0		0.265136	0	0	0	0	0
AT1G03680	220.911	189.001	245.657	180.106	178.571	381.856		12.5014	71.622	55.9504	86.3468	84.4135	250.372
AT1G03687	5.71247	4.70667	5.04833	2.25807	1.99701	0		2.23329	2.50888	0.978674	3.9111	2.00226	0
AT1G03700	0	0	0	0	0	0		0	0	0	0	0	0
AT1G03710	0.0255127	0	0	0	0	0		0.0441893	0	0	0	0	0
AT1G03720	0	0	0	0	0	0		0	0	0	0	0	0
AT1G03730	47.1391	42.3374	35.3599	31.9007	34.0016	37.8706		2.90889	12.6989	10.3096	3.32217	30.8767	50.7573
AT1G03740	68.0585	58.6749	52.2732	55.3281	24.1711	123.989		16.386	7.73319	18.0861	20.5211	21.0175	109.007
AT1G03743	0	0	0	0	0	0		0	0	0	0	0	0
AT1G03746	0	0	0	0	0	0		0	0	0	0	0	0
AT1G03750	7.34936	4.82571	4.78045	0	3.92112	0		2.49227	1.32996	3.55737	0	5.09309	0
AT1G03760	8.73433	4.66914	6.72343	13.7186	1.05949	0		2.03204	2.72283	2.02309	13.6431	1.83509	0
AT1G03770	3.23765	3.2281	2.78465	0	2.38385	0		2.11963	2.69512	0.592324	0	4.12895	0
AT1G03780	2.09963	0.14855	2.30166	0	0	0		1.78546	0.149122	2.39584	0	0	0
AT1G03790	0.0863169	0.540518	0.121672	0	0	0		0.149505	0.936204	0.210742	0	0	0
AT1G03800	0	0	0	0	0	0		0	0	0	0	0	0
AT1G03810	0	0	0	0	0	0		0	0	0	0	0	0
AT1G03820	9.79096	5.05005	10.2822	7.15422	1.77977	0		0.39551	2.40927	3.58872	9.35611	3.08265	0
AT1G03830	3.52286	1.88949	2.85142	0	0	0		1.48879	0.447948	0.18598	0	0	0
AT1G03840	0.153076	0.589656	0.263421	0	0.0662181	0		0.265136	1.02131	0.250353	0	0.114693	0
AT1G03850	127.154	134.073	122.035	376.656	494.536	248.909		14.8571	29.6239	16.5906	59.3856	80.6829	119.54
AT1G03860	45.4922	41.4553	43.1575	36.6524	32.395	104.346		7.2799	12.6724	9.21811	1.01895	28.0684	100.364
AT1G03870	6.77788	16.0174	15.1461	12.3677	13.4072	0		0.844091	11.096	10.2673	11.0554	11.6135	0
AT1G03880	0	0	0	0	0	0		0	0	0	0	0	0
AT1G03890	0	0	0	0	0	0		0	0	0	0	0	0
AT1G03900	39.1278	38.7294	44.6255	106.214	64.9802	158.996		11.9245	4.23528	20.7798	36.5988	50.9819	22.2423
AT1G03905	3.29793	7.46394	3.47706	4.85753	1.50037	0		1.92151	4.11371	3.37714	8.41349	2.18279	0
AT1G03910	20.579	22.2435	16.4512	20.2061	7.82654	45.4304		6.64896	13.7961	6.52713	22.7999	6.96622	78.6878
AT1G03920	0.172634	0	0	0	0	0		0.29901	0	0	0	0	0
AT1G03930	20.1161	18.4794	22.1498	27.5565	19.4461	10.7722		2.11557	4.07099	6.99482	31.821	17.2659	18.6579
AT1G03935	0	0	0	0	0	0		0	0	0	0	0	0
AT1G03940	6.25339	10.5185	5.86801	2.06703	0.0331091	0		4.01462	4.08786	3.94956	3.58021	0.0573466	0
AT1G03950	25.4361	28.5827	26.4218	44.6954	26.0196	17.7975		2.08348	2.80097	6.42006	32.7816	11.7555	30.8262
AT1G03960	8.34671	7.47501	6.74761	24.1925	0.0993272	4.01498		4.55533	1.44053	4.0573	32.0522	0.17204	6.95414
AT1G03970	9.32038	13.9193	12.8455	18.7609	17.1137	26.0973		4.66388	4.93305	5.54161	29.3317	16.2645	45.2019
AT1G03980	0	0	0.0832656	0	0	0		0	0	0.14422	0	0	0
AT1G03982	0	0	0.0121672	0	0	0		0	0	0.0210742	0	0	0
AT1G03987	0	0	0	0	0	0		0	0	0	0	0	0
AT1G03990	0	0	0.166531	0	1.55613	0		0	0	0.28844	0	2.69529	0
AT1G03993	0	0	0	0	0	0		0	0	0	0	0	0
AT1G03997	0	0	0	0	0	0		0	0	0	0	0	0
AT1G04000	16.876	18.6139	22.6647	49.0731	26.4893	56.9408		4.01255	5.91336	1.83276	27.0493	31.8176	58.3584
AT1G04003	0	0	0	0	0	0		0	0	0	0	0	0
AT1G04007	0	0.18232	0	0	0	0		0	0.315788	0	0	0	0
AT1G04010	8.21854	12.3134	9.22545	6.0753	0.397309	11.7089		1.19267	3.61825	9.53566	10.5227	0.688159	20.2804
AT1G04013	0.0255127	0.911601	0	0	0	0		0.0441893	1.57894	0	0	0	0
AT1G04017	0	0.0364641	0.0243344	0	0	0		0	0.0631576	0.0421484	0	0	0
AT1G04020	3.58749	4.28429	3.73459	0	1.95344	0		1.88103	5.37254	1.55036	0	3.38345	0
AT1G04023	0	0	0	0	0	0		0	0	0	0	0	0
AT1G04030	0.933861	1.07792	0.68078	0	0.0331091	0		0.85663	1.19232	0.607593	0	0.0573466	0
AT1G04033	0	0	0	0	0	0		0	0	0	0	0	0
AT1G04037	0.178589	0	0	0	0	0		0.309325	0	0	0	0	0
AT1G04040	37.0936	46.7587	50.4552	46.2211	24.1708	27.8238		8.03134	14.7623	8.96916	20.5149	23.4947	48.1923
AT1G04043	0	0	0	0	0	0		0	0	0	0	0	0
AT1G04047	0.302109	0	0	0	0	0		0.523268	0	0	0	0	0
AT1G04050	1.53038	1.98488	1.59482	0	0	0		0.627925	0.908969	1.42436	0	0	0
AT1G04053	0.331665	0	0.51938	0	0.165545	0		0.574461	0	0.52955	0	0.286733	0
AT1G04057	0	0	0	0	1.55613	0		0	0	0	0	2.69529	0
AT1G04063	0	0	0	0	0	0		0	0	0	0	0	0
AT1G04067	0	0	0	0	0	0		0	0	0	0	0	0
AT1G04070	11.3237	13.4994	13.0224	25.5083	17.2278	3.70985		7.31524	7.48368	0.817508	21.7412	14.9274	6.42564
AT1G04073	0	0.619889	0	0	0	0		0	1.07368	0	0	0	0
AT1G04077	0	0	0.789456	0	0	0		0	0	0.883564	0	0	0
AT1G04080	30.5807	26.3861	28.4754	3.65208	24.7256	0		9.58666	1.06464	6.10136	5.12924	24.0573	0
AT1G04083	0	0	0	0	0	0		0	0	0	0	0	0
AT1G04087	0	0	0	0	0	0		0	0	0	0	0	0
AT1G04090	0	0.255248	0.415006	0	0	0		0	0.442103	0.359411	0	0	0
AT1G04093	0	0	0	0	0	0		0	0	0	0	0	0
AT1G04097	0	0	0	0	0	0		0	0	0	0	0	0
AT1G04100	8.835	8.91658	7.43632	38.1549	13.199	19.1656		3.45083	1.68577	3.4406	12.8753	14.9064	24.2056
AT1G04103	0.258951	0	0	0	0	0		0.448516	0	0	0	0	0
AT1G04105	0	0	0	0	0	0		0	0	0	0	0	0
AT1G04107	0	0	0	0	0	0		0	0	0	0	0	0
AT1G04110	2.2341	4.66102	1.79519	0	0	0		0.854239	5.71328	1.61296	0	0	0
AT1G04117	0.382691	1.21755	1.69447	0	0	0		0.662839	1.62516	2.61712	0	0	0
AT1G04120	30.8397	31.3946	20.9127	3.44088	24.0811	0		2.30981	15.7194	1.80233	5.95977	20.9945	0
AT1G04123	0	0	0	0	0	0		0	0	0	0	0	0
AT1G04127	0	0	0	0	0	0		0	0	0	0	0	0
AT1G04130	4.97484	2.22721	4.02541	0	12.7704	7.49368		1.54722	2.14314	0.948717	0	19.8419	12.9794
AT1G04133	0	0	0	0	0	0		0	0	0	0	0	0
AT1G04137	0	0	0	0	0	0		0	0	0	0	0	0
AT1G04140	28.872	44.6014	36.6803	72.9494	26.9416	15.3632		15.1274	14.2417	13.2173	16.6399	23.3941	14.1372
AT1G04143	0	0	0	0	0	0		0	0	0	0	0	0
AT1G04147	0	0	0	0	0	0		0	0	0	0	0	0
AT1G04150	0.0255127	0	0	0	0	0		0.0441893	0	0	0	0	0
AT1G04153	0	0	0	0	0	0		0	0	0	0	0	0
AT1G04157	0	0	0	0	0	0		0	0	0	0	0	0
AT1G04160	3.2258	1.17931	1.94052	0	0.496636	0		3.54601	2.04263	1.04623	0	0.860199	0
AT1G04163	0	0	0	0	0	0		0	0	0	0	0	0
AT1G04167	0	0	0	0	0	0		0	0	0	0	0	0
AT1G04170	53.2932	43.8196	46.5786	56.5962	32.3768	37.3222		5.00252	12.8313	4.54403	38.57	18.5382	10.4858
AT1G04173	0	0	0	0	0	0		0	0	0	0	0	0
AT1G04177	0	0	0	0	0	0		0	0	0	0	0	0
AT1G04180	0	0	0	0	0	0		0	0	0	0	0	0
AT1G04183	0.49585	0.49138	0.219009	8.40033	0	0		0.703609	0.851095	0.379335	14.5498	0	0
AT1G04187	0.191609	2.62818	1.00226	0	0	0		0.194265	3.25057	1.0038	0	0	0
AT1G04190	16.6523	11.7893	18.8804	26.8545	12.5614	7.02532		2.60754	2.97847	2.77643	25.3632	17.6009	12.1682
AT1G04193	0	0	0.541226	0	0	0		0	0	0.937431	0	0	0
AT1G04197	0.0863169	0	0	0.0537637	0	0		0.149505	0	0	0.0931214	0	0
AT1G04200	7.95934	16.9321	24.3566	7.03209	17.7796	14.0524		3.15103	7.2018	10.2775	11.9017	30.7951	24.3395
AT1G04203	0	0	0	0	0	0		0	0	0	0	0	0
AT1G04207	0	0	0	0	0	0		0	0	0	0	0	0
AT1G04210	21.6148	32.7333	28.498	37.5072	19.1578	48.1797		6.03752	8.217	8.91466	17.0245	30.5544	83.4497
AT1G04213	0	0	0	0	0	0		0	0	0	0	0	0
AT1G04217	0.569091	0.802209	0.536678	0	0	0		0.5741	1.38947	0.498605	0	0	0
AT1G04220	1.4034	1.33809	0.3766	0	0	0		1.36162	1.51458	0.449546	0	0	0
AT1G04223	0.153076	0	1.16258	0	0	0		0.265136	0	2.01365	0	0	0
AT1G04227	1.4606	0.328176	0.838931	0	0	0		0.927769	0.568418	0.764014	0	0	0
AT1G04230	14.7525	21.5448	9.59814	53.9417	17.9777	6.02246		6.03046	7.30079	5.26445	48.6695	18.6575	10.4312
AT1G04233	0	0	0	6.12698	0	0		0	0	0	8.73	0	0
AT1G04237	0	0	0	0	0	0		0	0	0	0	0	0
AT1G04240	23.6248	11.4089	18.4179	23.5151	2.97982	79.3497		5.18881	6.45205	6.23926	26.7141	5.16119	50.7698
AT1G04243	0	0	0	0	0	0		0	0	0	0	0	0
AT1G04247	0.517901	0	0	0	0	0		0.897031	0	0	0	0	0
AT1G04250	7.44266	11.8014	19.0721	8.04807	6.24777	4.21519		8.80422	4.50769	15.2552	9.65748	9.64228	7.30093
AT1G04253	0	0	0	0	0	0		0	0	0	0	0	0
AT1G04257	0	0	0	0	0	0		0	0	0	0	0	0
AT1G04260	9.18165	12.0526	10.1878	2.58066	35.4824	0		4.33954	6.49579	9.34803	4.46983	12.7966	0
AT1G04263	0.737792	0.24569	0.166531	0	0	0		0.856856	0.425547	0.28844	0	0	0
AT1G04267	0	0	0	0	0	0		0	0	0	0	0	0
AT1G04270	263.741	319.665	307.227	391.677	332.78	462.196		11.7378	51.0027	60.0901	145.522	105.767	198.903
AT1G04273	0	0	0	0	0	0		0	0	0	0	0	0
AT1G04277	0.386514	0	0.681363	0	0	0		0.38844	0	1.18015	0	0	0
AT1G04280	41.2986	44.8758	39.1416	65.5377	49.8819	50.1872		4.20474	5.66721	4.8503	18.4962	45.096	86.9268
AT1G04283	0	0	0	0	0	0		0	0	0	0	0	0
AT1G04287	0	0	0	0	0	0		0	0	0	0	0	0
AT1G04290	50.6248	45.3207	54.2764	35.8634	40.9426	12.9845		22.2595	8.76806	33.212	32.6743	40.7259	22.4897
AT1G04293	0	0	0	0	0	0		0	0	0	0	0	0
AT1G04295	0.153076	0	0	0	0	0		0.265136	0	0	0	0	0
AT1G04297	0.186401	0	0	0	0	0		0.322856	0	0	0	0	0
AT1G04300	20.2819	17.0484	18.5724	16.1504	14.4629	24.0899		1.67672	7.22636	10.9578	10.3876	14.354	41.7249
AT1G04303	0	0	0	0	0	0		0	0	0	0	0	0
AT1G04307	0	0	0	0	0	0		0	0	0	0	0	0
AT1G04310	4.74274	3.0711	2.45495	3.30725	0	0		3.0921	1.6443	1.12938	5.72833	0	0
AT1G04313	0.129475	0	0.0832656	0	0	0		0.224258	0	0.14422	0	0	0
AT1G04317	0	0	0	0	0	0		0	0	0	0	0	0
AT1G04320	0	0	0	0	0	0		0	0	0	0	0	0
AT1G04323	0	0	0	0	0	0		0	0	0	0	0	0
AT1G04327	0	0	0	0	0	0		0	0	0	0	0	0
AT1G04330	0.588012	0.298237	0.220331	2.3656	0	0		0.661868	0.516562	0.350489	4.09734	0	0
AT1G04333	0	0	0	0	0	0		0	0	0	0	0	0
AT1G04337	0	0	0	0	0	0		0	0	0	0	0	0
AT1G04340	22.2631	30.013	21.5141	26.1512	16.0109	0		8.84511	5.15674	8.69286	12.055	14.4296	0
AT1G04343	0	0.049138	0.415208	0	0	0		0	0.0851095	0.719162	0	0	0
AT1G04347	0	0	0	0	0	0		0	0	0	0	0	0
AT1G04350	25.4603	22.8549	20.9541	18.4484	14.3197	0		6.91867	4.5659	5.06274	6.42857	12.6425	0
AT1G04353	0.127564	0	0	0.103352	0.331091	0		0.220946	0	0	0.17901	0.573466	0
AT1G04357	0	0.294828	2.57429	0	0	0		0	0.510657	4.4588	0	0	0
AT1G04360	1.81165	0	0.454734	0	1.0926	0		1.21086	0	0.505599	0	1.89244	0
AT1G04363	0.29233	0	0	0	1.05949	0		0.328213	0	0	0	1.83509	0
AT1G04367	1.03406	0.393104	0.249797	0.723462	0	0		1.53356	0.680876	0.432661	1.25307	0	0
AT1G04370	0.204102	0.497062	0	0	1.0926	0		0.353514	0.860936	0	0	1.89244	0
AT1G04373	0	0	0	0	0	0		0	0	0	0	0	0
AT1G04377	0	0	0	0	0	0		0	0	0	0	0	0
AT1G04380	0.588594	0	0	0	0.297982	0		0.561515	0	0	0	0.516119	0
AT1G04383	0	0	0	0	0	0		0	0	0	0	0	0
AT1G04387	0	0	0	0	0	0		0	0	0	0	0	0
AT1G04390	8.89339	3.4748	7.06683	2.15055	1.39058	0		2.19717	2.0505	3.59718	3.72486	2.40856	0
AT1G04397	0	0.732397	0.406649	0	0	0		0	0.669438	0.599433	0	0	0
AT1G04400	89.5222	91.5281	91.0074	78.2765	89.5349	7.92504		13.0277	18.2331	16.0319	16.0406	45.6486	6.90502
AT1G04403	0	0	0.47452	0	0	0		0	0	0.821894	0	0	0
AT1G04407	0	0	0	0	0	0		0	0	0	0	0	0
AT1G04410	517.815	537.975	462.907	471.134	408.777	802.701		5.33597	62.5199	85.4042	79.3112	239.479	530.808
AT1G04413	0	0	0	0	0	0		0	0	0	0	0	0
AT1G04417	0	0	0	0	0	0		0	0	0	0	0	0
AT1G04420	35.7744	19.8862	39.3827	2.41937	4.19817	33.3886		2.76898	17.5516	6.07831	4.19046	5.88589	57.8308
AT1G04425	1.04436	3.72346	1.95237	0	0.165545	0		1.10483	3.64531	1.56747	0	0.286733	0
AT1G04427	0	0	0	0	0	0		0	0	0	0	0	0
AT1G04430	38.2988	44.0264	53.8467	18.458	31.3269	24.8228		2.7568	6.96071	18.6001	16.4602	33.2243	42.9944
AT1G04433	0	0	0	0	0.794618	0		0	0	0	0	1.37632	0
AT1G04437	0	0	0	0	0	0		0	0	0	0	0	0
AT1G04440	20.8797	31.418	20.9831	50.9356	27.988	13.5823		5.97536	17.9461	17.7119	47.9465	25.6128	23.5252
AT1G04443	0	0	0	0	0	0		0	0	0	0	0	0
AT1G04445	0	0	0.255511	0	0	0		0	0	0.442558	0	0	0
AT1G04447	0	0	0	0	0	0		0	0	0	0	0	0
AT1G04450	0	0	0	0	0	0		0	0	0	0	0	0
AT1G04453	0	0	0	0	0	0		0	0	0	0	0	0
AT1G04455	0	0	0	0	0	0		0	0	0	0	0	0
AT1G04463	0	0	0	0	0	0		0	0	0	0	0	0
AT1G04467	0	0	0	0	0	0		0	0	0	0	0	0
AT1G04470	0	0	0	0	0	0		0	0	0	0	0	0
AT1G04473	0	0	0	0	0	0		0	0	0	0	0	0
AT1G04477	0	0	0.146006	0	0	0		0	0	0.25289	0	0	0
AT1G04480	136.508	144.871	163.514	217.786	355.864	199.383		36.5631	28.0576	23.7301	126.5	246.582	213.494
AT1G04483	0	0	0	0	0	0		0	0	0	0	0	0
AT1G04487	0	0	0	0	0	0		0	0	0	0	0	0
AT1G04490	7.54903	5.11368	10.6604	8.17208	0.376108	0		4.52759	4.7218	5.23497	14.1545	0.399002	0
AT1G04493	0	0	0	0	0	0		0	0	0	0	0	0
AT1G04497	0	0	0	0	0	0		0	0	0	0	0	0
AT1G04500	0.421806	2.46752	0.416328	0	5.3393	0		0.54399	3.20281	0.721101	0	9.24794	0
AT1G04503	91.6783	100.924	102.777	128.12	145.656	122.413		9.44024	35.1536	41.9812	78.8572	79.3626	142.073
AT1G04507	0	0	0	0	0	0		0	0	0	0	0	0
AT1G04510	17.2722	14.4716	15.6517	43.1865	20.0485	2.81013		3.99733	1.29668	3.94161	62.7811	17.4731	4.86729
AT1G04513	0.913029	0	0	0	0	0		1.47071	0	0	0	0	0
AT1G04517	0	0	0	0	0	0		0	0	0	0	0	0
AT1G04520	3.83996	9.25347	9.67861	12.2271	8.23142	0		0.721255	9.20612	5.93605	17.0323	14.2572	0
AT1G04523	0	0.397649	0	0	0	0		0	0.688749	0	0	0	0
AT1G04527	0	0.0364641	0	0	0	0		0	0.0631576	0	0	0	0
AT1G04530	118.992	105.123	90.6643	143.745	124.995	164.038		69.9834	32.4312	33.2924	51.7749	106.049	158.496
AT1G04533	0	0	0	0	0	0		0	0	0	0	0	0
AT1G04537	21.5819	24.4731	17.9934	15.2748	15.1989	80.2855		6.89081	1.39652	9.1247	8.97724	13.5533	123.578
AT1G04540	0.876408	0.440684	5.6136	0	0	48.228		0.602048	0.44225	7.2522	0	0	83.5333
AT1G04543	0	0	0	0	0	0		0	0	0	0	0	0
AT1G04547	0	0	0	0	0	0		0	0	0	0	0	0
AT1G04550	16.9163	9.77274	17.7201	10.9326	18.989	0		12.8401	7.4761	9.43545	10.9474	16.8242	0
AT1G04555	15.2383	19.1219	11.3422	15.1131	20.9407	0		3.13984	1.53522	6.60847	14.1629	22.1045	0
AT1G04557	0	0	0.29143	0	0	0		0	0	0.504771	0	0	0
AT1G04560	0	0	0	0	0	0		0	0	0	0	0	0
AT1G04563	0	0	0	0	0	0		0	0	0	0	0	0
AT1G04567	0	0	0	0	0	0		0	0	0	0	0	0
AT1G04570	2.78643	0.987599	0.462353	0	0	0		3.76699	1.04836	0.800819	0	0	0
AT1G04573	0	0	0	0	0	0		0	0	0	0	0	0
AT1G04577	0.502914	0	0	0	0	0		0.356626	0	0	0	0	0
AT1G04580	0	0	0.664333	0	0	0		0	0	1.15066	0	0	0
AT1G04583	0	0	0	0	0	0		0	0	0	0	0	0
AT1G04587	0	0	0	0	0	0		0	0	0	0	0	0
AT1G04590	10.4153	16.4214	12.9213	3.27958	12.8043	76.2845		3.65661	7.54129	3.01248	5.68041	15.733	132.129
AT1G04593	0	0	0	0	0	0		0	0	0	0	0	0
AT1G04597	0	0	0	0	0	0		0	0	0	0	0	0
AT1G04600	0.257039	0.0994123	0.357397	0	0	0		0.222621	0.172187	0.557004	0	0	0
AT1G04603	0	0	0	0	0	0		0	0	0	0	0	0
AT1G04607	0	0	0	0	0	0		0	0	0	0	0	0
AT1G04610	0	0.109392	0.190866	0	0	0		0	0.189473	0.269846	0	0	0
AT1G04613	0	0	0	0	0	0		0	0	0	0	0	0
AT1G04620	16.6416	24.1563	15.6067	15.3273	4.99775	0		11.5632	15.3935	14.7141	26.0125	6.25577	0
AT1G04623	0	0.343966	0	0	0	0		0	0.595766	0	0	0	0
AT1G04625	1.25564	0	0.2152	0	1.7481	0		1.45385	0	0.256884	0	1.78922	0
AT1G04630	20.9861	20.4328	19.1175	25.8746	17.4996	15.3234		9.10393	7.21358	10.4108	26.1105	18.6672	18.682
AT1G04635	4.49972	3.23688	3.36328	3.52752	0.993272	5.62026		1.8717	4.18322	2.60891	4.82988	1.7204	9.73457
AT1G04640	27.7247	28.2799	32.1701	27.7844	38.1402	0		1.49169	13.2153	9.36261	28.3882	44.1719	0
AT1G04643	0	0	0	0	0	0		0	0	0	0	0	0
AT1G04645	0	0.098276	0.413684	0	0	0		0	0.170219	0.716523	0	0	0
AT1G04647	0	0	0	4.80019	0	2.00749		0	0	0	8.31417	0	3.47707
AT1G04650	1.23082	1.30315	0.592383	0	0	0		0.738224	1.66022	0.643812	0	0	0
AT1G04653	0	0	0	0	0	0		0	0	0	0	0	0
AT1G04657	0	0	0	0	0	0		0	0	0	0	0	0
AT1G04660	0.127564	0	1.16258	0	0	0		0.220946	0	2.01365	0	0	0
AT1G04667	0	0	0	0	0	0		0	0	0	0	0	0
AT1G04670	0	0	0	0	0	0		0	0	0	0	0	0
AT1G04673	0	0	0.0973375	0	0	0		0	0	0.168594	0	0	0
AT1G04677	0	1.44148	0	0	0	0		0	2.49671	0	0	0	0
AT1G04680	22.581	20.745	31.973	21.9152	7.94852	42.6632		4.11478	5.62414	16.4864	9.56201	7.35088	73.8949
AT1G04683	0.0765381	0	0	0	0	0		0.132568	0	0	0	0	0
AT1G04687	0	0	0	0	0	0		0	0	0	0	0	0
AT1G04690	96.3748	100.022	91.718	55.9711	134.131	206.957		6.46416	9.8126	10.8848	28.6364	50.4632	183.515
AT1G04693	0	0	0	0	0	0		0	0	0	0	0	0
AT1G04697	0	0	0	0	0	0		0	0	0	0	0	0
AT1G04700	0.408203	0.415336	0	0	0	0		0.707029	0.361234	0	0	0	0
AT1G04703	0	0	0	0	0	0		0	0	0	0	0	0
AT1G04707	0	0	0	0	0	0		0	0	0	0	0	0
AT1G04710	7.84681	5.02108	6.30594	2.14168	4.75669	40.4823		3.61078	5.25149	4.11751	2.34709	6.90837	36.911
AT1G04713	0	0	0.0832656	0	0	0		0	0	0.14422	0	0	0
AT1G04717	0	0	0	0	0	0		0	0	0	0	0	0
AT1G04720	0	0	0	0	0	0		0	0	0	0	0	0
AT1G04723	0	0	0	0	0	0		0	0	0	0	0	0
AT1G04730	3.54785	1.81187	4.52436	0.268818	0	0		2.48449	1.84345	2.48941	0.465607	0	0
AT1G04733	128.656	59.2689	110.291	0	0	0		18.9164	34.927	43.1392	0	0	0
AT1G04737	0	0	0	0	0	0		0	0	0	0	0	0
AT1G04743	0	0	0	0	0	0		0	0	0	0	0	0
AT1G04747	0	0	0	0	0	0		0	0	0	0	0	0
AT1G04750	262.753	249.003	192.059	314.683	280.752	241.408		57.8056	58.6428	16.7017	95.3591	88.5522	324.124
AT1G04753	0	0	0	0	0	0		0	0	0	0	0	0
AT1G04760	5.3705	1.17931	1.9969	0	0	0		2.11753	2.04263	1.72936	0	0	0
AT1G04763	0	0	0	0	0	0		0	0	0	0	0	0
AT1G04767	0	0	0	0	0	0		0	0	0	0	0	0
AT1G04770	34.1411	53.0014	34.2493	59.3368	35.5529	66.0451		4.44504	36.1117	18.0578	35.5622	35.6068	90.0569
AT1G04773	0	0	0	0	0	0		0	0	0	0	0	0
AT1G04778	0.869871	0.443946	0.874289	0	0	0		1.50666	0.442252	1.51431	0	0	0
AT1G04780	45.2134	44.4696	39.3016	27.0943	96.1437	33.1546		11.3068	4.28239	18.3157	12.8489	82.9147	14.6726
AT1G04783	0	0	0	0	0	0		0	0	0	0	0	0
AT1G04787	0	0	0	0	0	0		0	0	0	0	0	0
AT1G04790	27.8934	37.2817	32.0669	47.733	5.13191	0		9.3859	21.3071	9.43104	62.2069	8.88872	0
AT1G04793	0.229614	0	0	0	0	0		0.397704	0	0	0	0	0
AT1G04797	0	0	0	0	0	0		0	0	0	0	0	0
AT1G04800	55.0955	61.1523	62.4546	2.84947	16.7385	13.0584		19.9074	27.4079	11.3989	4.93544	24.6545	11.6732
AT1G04803	0	0	0	0	0	0		0	0	0	0	0	0
AT1G04807	0	0	0	0	0	0		0	0	0	0	0	0
AT1G04810	13.1632	25.9604	26.7216	2.957	15.2985	25.2929		4.75117	7.90252	12.2661	5.12168	14.2553	22.3067
AT1G04813	0	0	0	0	0	0		0	0	0	0	0	0
AT1G04817	0	0	0	0	0	0		0	0	0	0	0	0
AT1G04820	98.0464	121.498	119.754	27.5256	28.7038	176.106		22.9318	51.8851	43.9561	22.653	30.8951	128.948
AT1G04823	0	0	0	0	0	0		0	0	0	0	0	0
AT1G04827	0	0	0	0	0	0		0	0	0	0	0	0
AT1G04830	12.7912	7.86848	7.413	2.8453	1.4568	0		0.717353	2.96662	2.51374	4.66227	2.52325	0
AT1G04833	0	0	0	0	0	0		0	0	0	0	0	0
AT1G04837	4.55972	0	0	0	0	0		4.46979	0	0	0	0	0
AT1G04840	0.867212	0.342408	0.29143	2.17039	0	0		0.842759	0.306129	0.504771	3.75922	0	0
AT1G04847	0	0	0	0	0	0		0	0	0	0	0	0
AT1G04850	95.5544	86.8917	107.541	88.0774	169.88	84.4289		13.4059	14.2847	22.1704	45.6912	46.1648	63.4158
AT1G04853	0.124267	0	0	0	0	0		0.215237	0	0	0	0	0
AT1G04857	0	0	0	0	0	0		0	0	0	0	0	0
AT1G04860	17.3672	16.1683	12.3904	11.0887	19.0947	0		2.30966	8.49888	6.01019	15.0537	19.3602	0
AT1G04863	0	0	0	0	0	0		0	0	0	0	0	0
AT1G04867	0	0	0	0	0	0		0	0	0	0	0	0
AT1G04870	22.056	13.0932	18.089	15.8045	32.3079	39.8102		2.89732	5.77771	5.11127	18.8125	33.7365	68.9532
AT1G04873	0	0	0	0	0	0		0	0	0	0	0	0
AT1G04877	3.44591	0.638794	1.10679	0	0	0		4.30101	1.10642	1.85415	0	0	0
AT1G04880	0	0	0	0	0	0		0	0	0	0	0	0
AT1G04883	0	0	0	0	0	0		0	0	0	0	0	0
AT1G04887	0	0	0	0	0	0		0	0	0	0	0	0
AT1G04890	0.153076	0	0	0	0	0		0.265136	0	0	0	0	0
AT1G04893	0.431584	0	0	0	0	0		0.747526	0	0	0	0	0
AT1G04895	0	0	0	0	0	0		0	0	0	0	0	0
AT1G04897	1.20993	0	0	0	0	0		1.56877	0	0	0	0	0
AT1G04900	5.45809	3.34401	6.52473	0	0.430418	0		1.16018	2.10021	1.30836	0	0.745506	0
AT1G04903	0	0	0	0	0	0		0	0	0	0	0	0
AT1G04907	1.36902	0.0364641	0.518797	0	0	0		1.2419	0.0631576	0.746127	0	0	0
AT1G04910	18.6958	16.4534	24.9084	10.0538	4.7346	0		6.25647	5.76768	4.34096	17.4137	8.20056	0
AT1G04913	0	0	0	0	0	0		0	0	0	0	0	0
AT1G04917	0	0	0	0	0	0		0	0	0	0	0	0
AT1G04920	0.997434	0.24569	0	0	0	0		1.40924	0.425547	0	0	0	0
AT1G04923	0	0	0	0	0	0		0	0	0	0	0	0
AT1G04927	0	0	0	0	0	0		0	0	0	0	0	0
AT1G04930	5.65729	3.54319	1.99557	4.03228	7.40514	0		3.39986	4.2623	1.83617	6.98411	11.8089	0
AT1G04933	0.754108	0.049138	0.621265	0	0	0		0.638353	0.0851095	0.781558	0	0	0
AT1G04937	0	0	0	0	0	0		0	0	0	0	0	0
AT1G04940	37.2308	50.7874	49.2322	53.6046	13.7882	0.93671		10.5724	27.1024	7.24313	38.8706	15.8037	1.62243
AT1G04943	0	0	0	0	0	0		0	0	0	0	0	0
AT1G04945	7.92133	9.33845	3.19703	11.0879	17.4739	8.02995		4.21963	5.13271	1.57383	17.2861	9.06413	13.9083
AT1G04947	0	0	0	0	0	0		0	0	0	0	0	0
AT1G04950	9.34454	9.40609	8.2461	15.2186	4.99252	0		3.39823	6.57758	2.38394	20.7707	5.00565	0
AT1G04953	0	0	0	0	1.68856	0		0	0	0	0	2.92468	0
AT1G04957	0	0.24569	0	0	0	0		0	0.425547	0	0	0	0
AT1G04960	26.4276	34.4149	33.8822	61.7553	14.3929	8.02995		7.88595	8.78575	2.97686	37.2121	17.7089	13.9083
AT1G04963	0	0	0	0	0	0		0	0	0	0	0	0
AT1G04967	0	0	0	0	0	0		0	0	0	0	0	0
AT1G04970	33.377	32.4255	27.3507	39.7464	73.4026	18.8683		14.9164	11.6102	11.5936	25.5786	78.6804	27.6298
AT1G04973	0.551391	0.393104	0.236308	0	0	0		0.559366	0.680876	0.307539	0	0	0
AT1G04977	0	0	0	0	2.00224	0		0	0	0	0	3.46798	0
AT1G04980	36.5099	31.2452	38.654	38.5738	20.661	20.1393		5.18671	18.8969	17.992	25.3024	25.3638	34.8822
AT1G04983	0	0	0	0	0	0		0	0	0	0	0	0
AT1G04985	33.1517	28.2119	36.7654	22.9897	22.1021	15.1893		3.78523	8.29505	10.3041	13.6239	22.5371	15.0579
AT1G04987	0	0	0	0	0	0		0	0	0	0	0	0
AT1G04990	21.347	19.4916	19.3431	30.4837	19.8004	12.0449		7.92218	10.4509	13.0102	31.5035	30.3394	20.8624
AT1G04997	0	0.147414	0	0	0	0		0	0.255328	0	0	0	0
AT1G05000	27.9423	21.3942	19.0664	86.3935	94.64	84.3039		8.14809	12.5806	7.62795	51.8322	44.1279	146.019
AT1G05003	0	0	0	0	0	0		0	0	0	0	0	0
AT1G05005	0	0	0	0	0	0		0	0	0	0	0	0
AT1G05007	0.204102	0	0	0	0	0		0.353514	0	0	0	0	0
AT1G05010	330.333	365.581	299.51	324.024	480.32	406.035		69.7483	43.0209	20.7291	118.375	67.662	132.034
AT1G05013	0	0	0	0	0	0		0	0	0	0	0	0
AT1G05017	0	0	0	0	0	0		0	0	0	0	0	0
AT1G05020	0.876463	0.73707	1.88988	0	1.05949	0		0.936956	1.27664	1.89813	0	1.83509	0
AT1G05023	0	0	0	0	0	0		0	0	0	0	0	0
AT1G05027	0	0	0	0	0	0		0	0	0	0	0	0
AT1G05030	14.9019	6.32225	11.9713	9.15505	0.827727	1.85492		5.40351	4.41714	9.60704	7.95659	1.43366	3.21282
AT1G05033	0	0	0	0	0	0		0	0	0	0	0	0
AT1G05035	0.28064	0	0	0	0	0		0.486082	0	0	0	0	0
AT1G05037	0	0	0	0	0	0		0	0	0	0	0	0
AT1G05040	0.127564	0.442242	0	0	0.761509	0		0.220946	0.765985	0	0	1.31897	0
AT1G05043	0	0	0	0	0.0993272	0		0	0	0	0	0.17204	0
AT1G05047	0	0	0	0	1.891	0		0	0	0	0	3.27531	0
AT1G05053	0	0	0	0	0	0		0	0	0	0	0	0
AT1G05055	6.18705	7.64898	7.94531	1.68007	6.91284	0		1.88589	5.50703	6.36247	2.90996	5.9974	0
AT1G05057	4.34431	2.67023	5.19655	0	0	0		1.41304	2.87275	2.92942	0	0	0
AT1G05060	23.6432	21.0902	17.479	54.3984	28.9752	15.4575		7.86088	4.2659	10.4382	47.4481	28.3847	23.2185
AT1G05063	0	0	0	0	0	0		0	0	0	0	0	0
AT1G05065	2.87324	2.29115	4.30938	3.82401	0.3642	0		0.366015	2.3872	3.2139	6.62338	0.630812	0
AT1G05067	0	0	0	0	0	0		0	0	0	0	0	0
AT1G05070	20.0937	12.6074	16.2304	5.53766	19.5364	0.468355		4.07933	3.21446	1.73155	9.59151	29.4784	0.811214
AT1G05073	0	0	0	0	0	0		0	0	0	0	0	0
AT1G05077	0	0	0	0	0	0		0	0	0	0	0	0
AT1G05080	0	0	0	0	0	0		0	0	0	0	0	0
AT1G05083	0	0	0	0	0	0		0	0	0	0	0	0
AT1G05085	0	0	0	0	0	0		0	0	0	0	0	0
AT1G05087	0	0	0	0	0	0		0	0	0	0	0	0
AT1G05090	12.2919	9.66558	16.994	19.0055	0.889884	25.0877		2.4792	1.04356	9.03173	26.5997	1.54132	32.0641
AT1G05093	0	0	0	0	0	0		0	0	0	0	0	0
AT1G05097	0	0	0	0	0	0		0	0	0	0	0	0
AT1G05100	0.497069	0.792651	0.851703	0.930165	1.62234	0		0.860949	0.821852	1.47519	1.61109	2.80998	0
AT1G05103	0.231526	0	0	0	0	0		0.204684	0	0	0	0	0
AT1G05107	0	0.147414	0.29143	0	0	0		0	0.255328	0.504771	0	0	0
AT1G05113	0	0	0	0	0	0		0	0	0	0	0	0
AT1G05117	0	0	0	0	0	0		0	0	0	0	0	0
AT1G05120	9.63968	13.3766	10.613	9.67746	0.444942	0		8.17249	2.57388	5.30358	16.7619	0.770662	0
AT1G05123	0	0	0	0	0	0		0	0	0	0	0	0
AT1G05127	0	0	0	0	0	0		0	0	0	0	0	0
AT1G05133	0	0	0	0	0	0		0	0	0	0	0	0
AT1G05136	0	0	0	0	0	0		0	0	0	0	0	0
AT1G05137	0	0	0.206842	0	0	0		0	0	0.358261	0	0	0
AT1G05140	16.9681	15.5549	21.2826	4.37596	21.4153	0		3.92342	3.70773	9.49238	5.80996	23.3333	0
AT1G05143	0.331665	0.98276	3.4558	0	0.0331091	0		0.574461	1.70219	3.13954	0	0.0573466	0
AT1G05147	0	0	0	0	0	0		0	0	0	0	0	0
AT1G05150	15.3992	11.2048	20.1646	1.36487	5.62421	25.9689		3.9308	3.52902	9.13596	1.48615	5.50995	44.9795
AT1G05153	0.643553	0.218784	0.624492	0	0	0		0.592114	0.378946	1.08165	0	0	0
AT1G05157	0	0	0	0	0	0		0	0	0	0	0	0
AT1G05160	18.3505	8.78628	10.3928	1.98926	7.49951	48.1797		9.40862	2.49558	3.11301	3.44549	6.51979	83.4497
AT1G05163	0.138672	0.911601	1.33971	0	0	0		0.122021	1.57894	1.80681	0	0	0
AT1G05167	0	0	0	0	0	0		0	0	0	0	0	0
AT1G05170	9.51431	7.00514	10.3119	4.95965	15.3037	0		1.01493	6.14697	4.82294	4.91987	13.6501	0
AT1G05173	0	0	0	0	0	0		0	0	0	0	0	0
AT1G05177	0	0	0	0	0	0		0	0	0	0	0	0
AT1G05180	41.4357	37.0654	35.1836	30.3326	19.4493	45.0115		8.68164	4.24709	3.58	24.0746	25.7646	53.0947
AT1G05183	0	0	0	0.430109	0	0		0	0	0	0.744971	0	0
AT1G05187	0	0	0	0	0	0		0	0	0	0	0	0
AT1G05190	177.875	185.932	236.702	121.341	88.3605	121.912		19.3855	63.1413	12.0837	16.3726	57.9633	108.316
AT1G05193	0	0	0	0	0	0		0	0	0	0	0	0
AT1G05197	0	0	0	0	0	0		0	0	0	0	0	0
AT1G05200	22.6922	28.0857	23.5496	4.02071	12.6486	0		1.69399	2.6158	9.01346	3.87966	12.4696	0
AT1G05203	0	0	0	0	0	0		0	0	0	0	0	0
AT1G05205	28.1537	28.6747	25.105	76.5425	38.8453	12.3792		2.6478	11.9842	10.0906	49.2006	25.2567	15.7539
AT1G05207	0.178589	0	0	0	0	0		0.309325	0	0	0	0	0
AT1G05210	6.27195	8.28142	8.76374	7.92031	4.46972	0		2.72167	1.65888	0.88828	13.7184	7.74179	0
AT1G05213	1.24071	0	0.0416328	0	0	0		0.704757	0	0.0721101	0	0	0
AT1G05217	0	0	0	0	0	0		0	0	0	0	0	0
AT1G05220	0.0255127	0.305944	0.523189	0	0	0		0.0441893	0.295456	0.90619	0	0	0
AT1G05223	0.559203	0	0	0	0	0		0.968567	0	0	0	0	0
AT1G05227	0	0	0	0	0	0		0	0	0	0	0	0
AT1G05230	9.24309	6.35442	7.4004	0	1.66853	0		1.41492	2.78042	2.31644	0	2.88998	0
AT1G05233	0	0	0	0	0	0		0	0	0	0	0	0
AT1G05237	0	0	0	0	0	0		0	0	0	0	0	0
AT1G05240	0	0	0	0	0	0		0	0	0	0	0	0
AT1G05243	0	0	0	0	0	0		0	0	0	0	0	0
AT1G05247	0	0	0.0416328	0	0	0		0	0	0.0721101	0	0	0
AT1G05250	0.14978	0.24569	0	0	0	0		0.196897	0.425547	0	0	0	0
AT1G05253	0	0	0	0	0	0		0	0	0	0	0	0
AT1G05257	0	0	0.208164	2.68818	0	0		0	0	0.360551	4.65607	0	0
AT1G05260	1.32314	3.42632	1.27249	0	0	0		0.831035	5.18745	1.0178	0	0	0
AT1G05263	0	0	0	0	0	0		0	0	0	0	0	0
AT1G05267	0	0	0	0	0	0		0	0	0	0	0	0
AT1G05270	20.1804	22.8475	24.4727	17.4209	2.1852	13.1139		9.73429	2.98623	4.98826	15.0244	3.78487	22.714
AT1G05273	48.3922	20.0316	35.2662	0	0	0		2.66995	12.248	4.43773	0	0	0
AT1G05277	0.429672	0.049138	0	0	0	0		0.454986	0.0851095	0	0	0	0
AT1G05280	0	0	0	0	0	0		0	0	0	0	0	0
AT1G05283	0	0	0	0	0	0		0	0	0	0	0	0
AT1G05287	0	0.343966	0	0	3.67077	0		0	0.595766	0	0	6.35796	0
AT1G05290	0	0	0	0	0	0		0	0	0	0	0	0
AT1G05291	0	0	0	0	0	0		0	0	0	0	0	0
AT1G05293	0.388426	0	0	0	0	0		0.672773	0	0	0	0	0
AT1G05297	0	0	0.0121672	0	0	0		0	0	0.0210742	0	0	0
AT1G05300	45.5705	31.3451	25.6702	55.7589	14.9616	12.1772		6.60494	12.2671	23.4662	19.443	16.3228	21.0916
AT1G05303	0	0	0	0	0	0		0	0	0	0	0	0
AT1G05307	0	0	0	0	0	0		0	0	0	0	0	0
AT1G05310	0.760008	2.42765	1.96611	0	0	0		1.1234	2.62853	1.84135	0	0	0
AT1G05313	0	0	0	0	0	0		0	0	0	0	0	0
AT1G05317	0.876353	0.196552	0.640469	0	0	0		0.495608	0.340438	0.691641	0	0	0
AT1G05320	13.7582	11.1054	10.7868	35.5082	5.92336	10.0374		9.4099	9.21912	2.77055	41.6568	8.51723	17.3854
AT1G05323	0	0	0	0	0	0		0	0	0	0	0	0
AT1G05327	0	0	0	0	0	0		0	0	0	0	0	0
AT1G05330	0.204102	0	0	0	0	0		0.353514	0	0	0	0	0
AT1G05333	1.32027	8.59974	3.40681	9.92019	2.00892	0		2.22081	10.9132	5.90077	9.9194	2.18676	0
AT1G05337	0	0	0	0	0	0		0	0	0	0	0	0
AT1G05340	127.803	117.549	97.7271	1078.14	351.78	402.379		9.71157	48.3164	15.0043	231.636	28.5267	191.353
AT1G05343	0	0	0	0	0	0		0	0	0	0	0	0
AT1G05347	2.29614	0.933622	4.24196	0	0	0		3.97704	1.61708	6.19567	0	0	0
AT1G05350	20.1975	19.6682	22.5825	16.4866	22.5886	0		1.83315	6.98131	2.74755	2.60553	19.5978	0
AT1G05353	0	0	0	0	0	0		0	0	0	0	0	0
AT1G05357	0	0	0	0	0	0		0	0	0	0	0	0
AT1G05360	12.9102	10.7023	14.8617	2.84947	4.60478	0		4.73708	6.05202	3.94963	4.93544	7.12631	0
AT1G05363	0	0	0	0	0	0		0	0	0	0	0	0
AT1G05367	0	0	0	0	0	0		0	0	0	0	0	0
AT1G05370	0.510254	0.354661	0.666125	0	0	0		0.883786	0.385978	1.15376	0	0	0
AT1G05373	0	0	0	0	0	0		0	0	0	0	0	0
AT1G05377	0	0	0	0	0	0		0	0	0	0	0	0
AT1G05380	13.6383	9.35677	10.5295	36.2186	10.3736	12.1772		3.43676	7.52879	1.80319	7.91289	14.6372	21.0916
AT1G05383	0	0	0	0	0	0		0	0	0	0	0	0
AT1G05385	6.32611	9.95791	11.1661	8.57521	6.94884	0		4.09957	4.68117	7.14899	7.93048	9.81496	0
AT1G05387	0	0	0	0	0	0		0	0	0	0	0	0
AT1G05390	0	0	0	0	0	0		0	0	0	0	0	0
AT1G05397	0	0	0	0	0	0		0	0	0	0	0	0
AT1G05400	0.742252	0.687932	0.423364	0	0.595963	0		0.667908	1.19153	0.611218	0	1.03224	0
AT1G05407	0	0	0	0	0	0		0	0	0	0	0	0
AT1G05410	8.83497	8.67845	7.87663	13.5151	2.95717	0		3.65208	2.70127	2.81738	18.3584	2.59704	0
AT1G05413	0	0	0	0	0	0		0	0	0	0	0	0
AT1G05417	0	0	0	0	0	0		0	0	0	0	0	0
AT1G05420	1.21594	0	0.807	0	0	0		1.21163	0	0.963314	0	0	0
AT1G05423	0	0	0	0	0	0		0	0	0	0	0	0
AT1G05427	0	0	1.39923	0	0	0		0	0	2.42353	0	0	0
AT1G05430	30.3159	31.0114	22.2287	20.24	26.0142	0		11.4611	10.3413	11.3024	32.1992	37.5263	0
AT1G05433	0	0	0	0	0	0		0	0	0	0	0	0
AT1G05440	0.816406	0.474033	0.985542	0	0	0		1.41406	0.821049	1.70701	0	0	0
AT1G05443	0	0	0	0	0	0		0	0	0	0	0	0
AT1G05447	0	0	0	0	0	0		0	0	0	0	0	0
AT1G05450	0	0	0	0	0	0		0	0	0	0	0	0
AT1G05453	0	0	0	0	0	0		0	0	0	0	0	0
AT1G05460	4.65194	1.83705	1.85412	2.90324	0	0		2.61217	1.35616	1.71105	5.02856	0	0
AT1G05463	0	0	0	0	0	0		0	0	0	0	0	0
AT1G05467	0.28064	0	0.473937	0	0	0		0.486082	0	0.441765	0	0	0
AT1G05470	7.48814	1.40568	8.21543	0	0	0		0.633509	1.01683	8.21692	0	0	0
AT1G05473	0	0	0	0	0	0		0	0	0	0	0	0
AT1G05477	0	0	0	0	0	0		0	0	0	0	0	0
AT1G05483	0	0	0	0	0	0		0	0	0	0	0	0
AT1G05487	0	0	0	0	0	0		0	0	0	0	0	0
AT1G05490	0.0510254	0.510497	0.166531	0	0	0		0.0883786	0.884206	0.28844	0	0	0
AT1G05493	0	0	0	0	0	0		0	0	0	0	0	0
AT1G05497	0	0	0	0	0	0		0	0	0	0	0	0
AT1G05500	37.726	44.2639	32.6574	8.17208	58.2983	0		4.23032	6.64023	9.47977	14.1545	81.9108	0
AT1G05503	0	0	0	0	0	0		0	0	0	0	0	0
AT1G05507	0	0	0	0	0	0		0	0	0	0	0	0
AT1G05510	0	0	0	0	0	0		0	0	0	0	0	0
AT1G05517	0	0	0	0	0	0		0	0	0	0	0	0
AT1G05520	20.7075	20.8751	19.4493	10.0554	36.4951	1.87342		3.96526	3.42104	1.3479	9.92446	9.45254	3.24486
AT1G05523	0	0	0.194675	0	0	0		0	0	0.337187	0	0	0
AT1G05527	0	0.510497	0	0	0	0		0	0.884206	0	0	0	0
AT1G05530	0	0	0	0	0	0		0	0	0	0	0	0
AT1G05533	0	0	0	0	0	0		0	0	0	0	0	0
AT1G05537	0	0	0	0	0	0		0	0	0	0	0	0
AT1G05540	1.09794	0.343966	0.669195	0	0	0		1.74275	0.595766	1.15908	0	0	0
AT1G05543	0	0	0	0	0	0		0	0	0	0	0	0
AT1G05547	0	0	0	0	0	0		0	0	0	0	0	0
AT1G05550	0.431584	0	0	0	0	0		0.747526	0	0	0	0	0
AT1G05553	9.81382	4.54781	10.5739	32.5784	14.6323	0		0.622079	5.67581	3.43092	25.1268	3.07396	0
AT1G05557	0	0	1.91085	0	0	0		0	0	2.49491	0	0	0
AT1G05560	9.17187	8.64305	6.54789	1.65363	0.3642	22.0127		1.85162	4.45124	4.41687	2.86417	0.630812	38.1271
AT1G05562	4.93116	5.65534	1.56401	0	0.264873	24.8228		4.38115	2.24766	1.56124	0	0.458773	42.9944
AT1G05563	0	0	0	0	0	0		0	0	0	0	0	0
AT1G05567	0	0	0	0	0	0		0	0	0	0	0	0
AT1G05570	66.1827	68.2991	68.2158	39.0263	104.05	69.0785		15.7485	3.10287	9.76506	26.0007	115.246	81.7511
AT1G05575	32.1401	15.9146	19.8444	45.0173	19.7629	96.3021		9.05928	8.2395	5.62771	30.9827	14.0851	97.4015
AT1G05577	0	1.54089	0	0	0	0		0	2.6689	0	0	0	0
AT1G05580	0	0	0	0	0	0		0	0	0	0	0	0
AT1G05583	0	0	0	0	0	0		0	0	0	0	0	0
AT1G05587	0	0	0	0	0	0		0	0	0	0	0	0
AT1G05590	3.32344	5.04314	7.10245	0.0537637	15.0845	3.70985		2.57763	1.91155	6.18641	0.0931214	22.8545	6.42564
AT1G05593	0	0	0	0	0	0		0	0	0	0	0	0
AT1G05597	0	0	0	0	0	0		0	0	0	0	0	0
AT1G05600	3.18843	1.80076	7.67293	0	1.4568	0		0.852989	2.01693	6.38492	0	2.52325	0
AT1G05603	0	0	0	0	0	0		0	0	0	0	0	0
AT1G05607	0	0	0	0	0	0		0	0	0	0	0	0
AT1G05610	0	0.442242	0	0	0	0		0	0.765985	0	0	0	0
AT1G05613	0.0765381	0	0	0	0	0		0.132568	0	0	0	0	0
AT1G05615	0	0	0	0	0	0		0	0	0	0	0	0
AT1G05617	0	0	0	0	0	0		0	0	0	0	0	0
AT1G05620	7.51855	9.64984	10.4422	7.48163	28.1541	0		6.38913	4.86285	5.34158	8.04779	27.5519	0
AT1G05623	0	0	0	0	0	0		0	0	0	0	0	0
AT1G05630	7.78856	4.54395	3.81772	19.6808	0	0		2.32688	1.95954	2.20024	34.0881	0	0
AT1G05633	0	0	0	0	0	0		0	0	0	0	0	0
AT1G05640	0.0765381	0.255248	0.231177	0	0	0		0.132568	0.442103	0.40041	0	0	0
AT1G05643	0	0	0	0	0	0		0	0	0	0	0	0
AT1G05647	0	0	0	0	0	0		0	0	0	0	0	0
AT1G05650	0	0	0	0	0	0		0	0	0	0	0	0
AT1G05653	0	0	0.109505	0	0	0		0	0	0.189668	0	0	0
AT1G05657	0	0	0	0	0	0		0	0	0	0	0	0
AT1G05660	0	0	0	0	0	0		0	0	0	0	0	0
AT1G05663	0	0	0	0	0	0		0	0	0	0	0	0
AT1G05667	0	0	0	0	0	0		0	0	0	0	0	0
AT1G05670	3.89763	1.72783	2.99544	0	42.4161	0		1.53919	2.04127	2.37582	0	73.4668	0
AT1G05673	0	0.109392	0	0	0	0		0	0.189473	0	0	0	0
AT1G05675	12.0987	4.12058	10.6251	5.39517	1.84337	0		6.86088	3.47958	2.85571	7.98869	2.24126	0
AT1G05680	6.61425	5.3239	6.9796	9.43246	0.0331091	0		4.42849	4.66006	5.04966	7.75933	0.0573466	0
AT1G05683	0	0	0	0	0	0		0	0	0	0	0	0
AT1G05687	0	0	0	0.62011	0	0		0	0	0	1.07406	0	0
AT1G05690	0.737099	1.03367	1.76745	1.29033	1.372	0		0.0446164	1.66433	1.15283	2.23491	1.39095	0
AT1G05693	0	0	0	0	0	0		0	0	0	0	0	0
AT1G05697	0	0	0	0	0	0		0	0	0	0	0	0
AT1G05700	0.355793	0.198825	0.298465	0	0	0		0.0436943	0.344374	0.397277	0	0	0
AT1G05703	0	0	0	0	0	0		0	0	0	0	0	0
AT1G05707	0	0	0	0	0	0		0	0	0	0	0	0
AT1G05710	26.4995	24.0999	9.99183	20.9732	19.2556	20.4042		4.33902	10.9365	9.80989	13.6879	18.8838	35.341
AT1G05713	0	0	0	0	0	0		0	0	0	0	0	0
AT1G05717	0	0	0	0	0	0		0	0	0	0	0	0
AT1G05720	22.7917	27.9782	35.0201	93.3999	68.813	25.7595		7.80659	6.8031	14.6296	15.7381	40.0845	44.6168
AT1G05723	0	0	0	0	0	0		0	0	0	0	0	0
AT1G05727	0	0.442242	0	0	0	0		0	0.765985	0	0	0	0
AT1G05730	2.50379	3.96518	5.09368	15.6291	1.05949	17.7975		1.90318	2.83039	5.49346	11.653	1.83509	30.8262
AT1G05733	0.215792	0	0	0	0	0		0.373763	0	0	0	0	0
AT1G05737	0	0	0	0	0	0		0	0	0	0	0	0
AT1G05740	0.248535	0	0	0	0	0		0.430474	0	0	0	0	0
AT1G05747	0	0	0	0	0	0		0	0	0	0	0	0
AT1G05750	7.19495	1.09059	3.31194	0	3.90687	0		1.92893	1.28421	2.93534	0	6.7669	0
AT1G05753	0	0	0	0	0	0		0	0	0	0	0	0
AT1G05757	0	0	0.0730031	0	0	0		0	0	0.126445	0	0	0
AT1G05760	0.535767	0.928948	0.428495	2.6401	0	0		0.927975	0.808532	0.710798	4.57279	0	0
AT1G05763	0	0	0	0	0	0		0	0	0	0	0	0
AT1G05767	7.85864	6.04568	1.07954	4.51615	4.10552	17.3291		7.52631	10.0865	1.86982	7.8222	7.11098	30.0149
AT1G05770	1.65833	1.0732	0.109505	0	0	0		2.8723	0.973157	0.189668	0	0	0
AT1G05773	0.0431584	0	0	0	0	0		0.0747526	0	0	0	0	0
AT1G05777	0	0	0	0	0	0		0	0	0	0	0	0
AT1G05780	5.57413	4.47831	3.1681	7.67725	3.55075	0		3.9652	2.05752	2.67276	11.3979	3.0841	0
AT1G05783	0	0	0	0	0	0		0	0	0	0	0	0
AT1G05785	20.076	21.2638	19.6249	45.3494	26.7276	64.7688		2.05153	6.96747	3.90987	22.611	32.1494	74.4624
AT1G05787	0	0	0	0	0	0		0	0	0	0	0	0
AT1G05790	11.6577	9.72947	10.801	19.6232	13.3128	7.57226		1.18411	10.1793	2.23647	6.96501	15.751	8.45437
AT1G05793	0	0	0	0	0	0		0	0	0	0	0	0
AT1G05797	0	0	0	0	0	0		0	0	0	0	0	0
AT1G05800	0	0	0	0	0	0		0	0	0	0	0	0
AT1G05803	0	0	0	0	0	0		0	0	0	0	0	0
AT1G05805	37.3337	28.4624	53.268	52.0949	110.451	17.3152		8.82481	5.71898	12.2745	10.8629	41.0533	23.6713
AT1G05807	0	0	0	0	0	0		0	0	0	0	0	0
AT1G05810	10.2184	11.2452	11.3676	0.645164	0.132436	0		4.93087	7.23628	2.62945	1.11746	0.229386	0
AT1G05813	0	0	0.255511	0	0	0		0	0	0.442558	0	0	0
AT1G05817	0	0	0	0	0	0		0	0	0	0	0	0
AT1G05820	1.04984	1.39186	2.8467	0.107527	9.44277	0		1.20967	1.24684	2.66901	0.186243	16.0672	0
AT1G05823	0	0	0	0	0	0		0	0	0	0	0	0
AT1G05827	0	0	0	0	0	0		0	0	0	0	0	0
AT1G05830	10.2366	17.3256	12.989	4.59101	10.5052	0		8.35102	11.7773	1.8812	6.17634	16.093	0
AT1G05833	0	0	0	0	0	0		0	0	0	0	0	0
AT1G05835	5.75627	7.04245	5.95838	5.33409	0	0		2.41861	5.46857	4.70946	4.70065	0	0
AT1G05837	0	0	0	0	0.331091	0		0	0	0	0	0.573466	0
AT1G05840	26.6068	28.8155	27.7789	45.9531	40.3864	37.0985		7.07106	5.74147	13.074	31.9414	20.5057	64.2564
AT1G05843	0	0	0.874289	0.913982	0	0		0	0	1.51431	1.58306	0	0
AT1G05847	0	0	0	0	0	0		0	0	0	0	0	0
AT1G05850	156.283	225.925	236.513	130.84	117.432	396.765		14.4111	138.354	69.5653	79.2434	139.701	269.779
AT1G05853	0	0.220342	0	0	0	0		0	0.221125	0	0	0	0
AT1G05857	0	0	0	0	0	0		0	0	0	0	0	0
AT1G05860	8.16336	7.79844	7.40684	0.806455	1.55613	0		3.97777	2.35129	3.74347	1.39682	2.69529	0
AT1G05863	0	0	0	0	0	0		0	0	0	0	0	0
AT1G05867	0	0	0	0	0	0		0	0	0	0	0	0
AT1G05870	8.84073	9.79608	7.93695	0.574698	3.87872	0		3.15002	4.61067	2.99048	0.625079	5.63697	0
AT1G05873	0	0	0	6.48026	0	0		0	0	0	11.2241	0	0
AT1G05880	20.9281	22.0107	14.5048	32.5636	34.2259	2.00749		16.7672	12.9191	3.06887	17.55	34.2049	3.47707
AT1G05887	0	0	0	0	0	0		0	0	0	0	0	0
AT1G05890	28.6588	20.6689	24.8008	19.9668	16.7425	92.5212		4.81202	10.6128	1.6955	10.1075	25.3348	107.725
AT1G05893	0	0	0	0	0	0		0	0	0	0	0	0
AT1G05894	1.15954	0	0.374695	0	0	0		1.08015	0	0.648991	0	0	0
AT1G05897	0	0	0	0	0	0		0	0	0	0	0	0
AT1G05900	10.6359	8.96857	13.2758	13.5281	4.60216	0		2.27517	5.2927	4.45008	14.8734	7.97118	0
AT1G05903	0	0	0.0365016	0	0	0		0	0	0.0632226	0	0	0
AT1G05907	0	3.67541	0.253606	0	0	0		0	5.73953	0.255532	0	0	0
AT1G05910	12.9808	20.111	7.72957	13.3624	3.50956	0		0.911215	10.3133	6.56741	17.5265	6.07874	0
AT1G05913	0.200805	0.294828	2.32012	0	0	0		0.188063	0.510657	3.5946	0	0	0
AT1G05917	3.95821	6.20469	13.5692	0	0	0		0.450923	5.04105	8.55971	0	0	0
AT1G05920	0	0	0	0	0	0		0	0	0	0	0	0
AT1G05927	0	0	0	2.04302	0	24.8768		0	0	0	3.53861	0	22.7162
AT1G05930	0.127564	0.294828	0	0	0	0		0.220946	0.510657	0	0	0	0
AT1G05933	0.127564	0.546768	0.694269	0	0	0		0.220946	0.94703	0.755447	0	0	0
AT1G05937	0	0	0	0	0	0		0	0	0	0	0	0
AT1G05940	34.6112	38.7279	37.2429	32.7419	24.2545	49.1129		3.1253	10.9718	9.08193	29.9512	21.0075	44.6074
AT1G05943	0	0.757744	0.352849	0.480019	0.3642	0		0	0.657613	0.611152	0.831417	0.630812	0
AT1G05947	0	0	0	0	0	0		0	0	0	0	0	0
AT1G05950	2.39983	3.66689	5.3943	0	0.0331091	0		1.94762	4.07401	6.98298	0	0.0573466	0
AT1G05953	0	0	0	0	0	0		0	0	0	0	0	0
AT1G05957	0	0	0	0	0	0		0	0	0	0	0	0
AT1G05960	17.2231	27.1371	13.6618	20.8916	5.8391	0		12.2754	14.4679	11.0689	23.0248	9.82604	0
AT1G05963	0	0	0	0	0	0		0	0	0	0	0	0
AT1G05967	0	0	0	0	0	0		0	0	0	0	0	0
AT1G05970	5.96649	4.4991	4.73292	6.09565	0.165545	0		2.44065	4.77973	4.19522	8.50081	0.286733	0
AT1G05973	0	0	0	0	0	0		0	0	0	0	0	0
AT1G05977	0	0	0	0	0	0		0	0	0	0	0	0
AT1G05980	0	0	0	0	0	0		0	0	0	0	0	0
AT1G05983	0	0	0	0	0	0		0	0	0	0	0	0
AT1G05987	0	0	0	0	0	0		0	0	0	0	0	0
AT1G05990	0.127564	0	0	0	0	0		0.220946	0	0	0	0	0
AT1G05993	0	0	0	0	0	0		0	0	0	0	0	0
AT1G05997	0.248535	0	0	0	0	0		0.430474	0	0	0	0	0
AT1G06000	1.35217	5.31856	4.15208	39.5154	59.3126	54.7438		2.34203	9.21201	7.19162	59.5469	92.1068	45.6629
AT1G06002	19.406	25.8269	21.9813	11.5054	22.3316	0		6.7869	4.58503	19.04	19.928	19.4655	0
AT1G06003	0	0	0	0	0	0		0	0	0	0	0	0
AT1G06007	0	0	0	0	0	0		0	0	0	0	0	0
AT1G06010	17.4525	21.6587	16.4801	9.23302	23.6201	28.5142		5.73053	12.3767	2.71486	5.85844	17.5723	35.9138
AT1G06013	0	0	0	0	0	0		0	0	0	0	0	0
AT1G06017	0	0	0	0	0	0		0	0	0	0	0	0
AT1G06020	0.306152	0.280596	0.511761	0	0	0		0.530272	0.273758	0.854979	0	0	0
AT1G06023	0	0	0	0	0	0		0	0	0	0	0	0
AT1G06027	0	0	0	0	0	0		0	0	0	0	0	0
AT1G06030	0	0.0497062	0	0	0	0		0	0.0860936	0	0	0	0
AT1G06033	0.787543	3.72796	1.85851	0	0	0		0.599046	6.45702	1.79267	0	0	0
AT1G06037	0	0	0	0	0	0		0	0	0	0	0	0
AT1G06040	145.612	142.384	138.91	188.659	193.112	194.594		80.3381	19.1483	39.9425	120.985	56.1523	92.1258
AT1G06043	0	0	0	0	0	0		0	0	0	0	0	0
AT1G06045	0	0	0	0	0	0		0	0	0	0	0	0
AT1G06047	0	0	0	0	0	0		0	0	0	0	0	0
AT1G06050	9.54617	10.5329	11.0995	3.97851	0.397309	0		3.28361	7.18518	5.07713	6.89098	0.688159	0
AT1G06053	0	0	0	0	0	0		0	0	0	0	0	0
AT1G06057	0	0	0	0	0	0		0	0	0	0	0	0
AT1G06060	13.0363	13.4006	7.68657	25.301	23.9025	13.4422		2.12425	8.21874	2.81026	29.9178	21.9018	11.8284
AT1G06063	0	0.147414	0	0	0	0		0	0.255328	0	0	0	0
AT1G06067	0	0	0	0	0	0		0	0	0	0	0	0
AT1G06070	9.29135	6.98044	14.0804	6.9825	5.03258	9.27461		0.215168	5.82058	4.53145	11.6775	8.71668	16.0641
AT1G06073	0	0	0	0	0	0		0	0	0	0	0	0
AT1G06080	0.0255127	0.255248	0.060836	0	0	0		0.0441893	0.442103	0.105371	0	0	0
AT1G06083	0	0	0.635539	0	0	0		0	0	0.604637	0	0	0
AT1G06087	4.50379	0.835346	1.07658	0	0.529745	0		5.65337	1.44686	0.932389	0	0.917545	0
AT1G06090	0.172634	1.80214	0.581292	0	0.629072	0		0.29901	1.28076	1.00683	0	1.08959	0
AT1G06093	0	0	0	0	0	0		0	0	0	0	0	0
AT1G06097	0	0	0	0	0	0		0	0	0	0	0	0
AT1G06100	0	0	0	0	0	0		0	0	0	0	0	0
AT1G06103	0.229614	0	0	0	0	42.6632		0.397704	0	0	0	0	73.8949
AT1G06110	15.555	15.0302	13.2036	12.1561	19.6584	0.93671		5.65235	2.46195	2.47359	14.415	23.2305	1.62243
AT1G06113	0	0	0	0	0	0		0	0	0	0	0	0
AT1G06117	0	0	0	0	0	0		0	0	0	0	0	0
AT1G06120	0	0	0	0	0	0		0	0	0	0	0	0
AT1G06123	0	0	0	0	0	0		0	0	0	0	0	0
AT1G06127	0	0	0.0416328	0	0	0		0	0	0.0721101	0	0	0
AT1G06130	35.1815	31.2872	26.3493	54.1958	111.702	63.1671		9.19382	13.4664	12.3908	30.0904	103.583	73.9693
AT1G06133	0	0	0	0	0	0		0	0	0	0	0	0
AT1G06135	0.258951	0.196552	0	0	0	16.6943		0.448516	0.340438	0	0	0	28.9154
AT1G06137	0	0	0	0	0	0		0	0	0	0	0	0
AT1G06140	1.06946	0.632563	0.41588	14.9402	0	0		0.929082	0.970769	0.381425	16.3471	0	0
AT1G06143	1.65332	0.902043	4.64623	0	3.0989	0		0.803577	0.994842	3.43363	0	2.98695	0
AT1G06147	0	0	0	0	0	0		0	0	0	0	0	0
AT1G06148	0.893417	2.11003	0.597514	3.11829	2.71494	0		0.0464096	2.13352	0.584492	5.40104	4.70242	0
AT1G06150	14.2502	16.6678	6.96319	0	5.03258	87.3213		3.80347	0.934999	2.21442	0	8.71668	79.8387
AT1G06153	0	0	0	0	0	0		0	0	0	0	0	0
AT1G06157	0	0	0	0	0	0		0	0	0	0	0	0
AT1G06160	51.9774	78.7016	47.1812	97.1272	121.962	52.604		15.6745	20.4477	21.5258	47.3195	73.4713	31.1457
AT1G06163	0	0	0	0	0	0		0	0	0	0	0	0
AT1G06170	0.351223	0.343966	0.231177	0	0	0		0.304299	0.595766	0.40041	0	0	0
AT1G06173	0	0	0	0	0	0		0	0	0	0	0	0
AT1G06177	0	0	0	0	0	0		0	0	0	0	0	0
AT1G06180	23.6047	15.0908	11.7314	21.3248	9.51132	0		3.20941	6.60558	3.77948	10.8941	10.5499	0
AT1G06187	0	0	0	0	0	0		0	0	0	0	0	0
AT1G06190	38.3561	31.8627	45.3515	39.491	22.4586	4.68355		7.1766	7.09593	7.91069	7.50062	18.0916	8.11214
AT1G06197	0	0	0	0	0	0		0	0	0	0	0	0
AT1G06200	48.1073	47.771	45.0684	49.8832	16.5726	103.95		4.80516	1.98684	7.81344	12.9852	17.2162	160.97
AT1G06203	0	0	0	0	0	0		0	0	0	0	0	0
AT1G06207	0	0	0	0	0	0		0	0	0	0	0	0
AT1G06210	34.6121	29.3815	33.4181	20.4808	8.10883	45.457		1.87191	8.02566	5.16885	1.76877	8.51843	40.2271
AT1G06213	0	0	0.0832656	0.413407	0	0		0	0	0.14422	0.716041	0	0
AT1G06217	0	0	0	0	0	0		0	0	0	0	0	0
AT1G06220	26.8068	23.9595	22.402	17.6267	19.6785	2.00749		5.16893	9.47638	3.7364	15.4069	2.42581	3.47707
AT1G06225	0	0	0	0	0	0		0	0	0	0	0	0
AT1G06227	8.51184	11.0653	12.8753	0	0	0		1.85124	8.46804	8.26698	0	0	0
AT1G06230	22.2551	27.1089	25.3082	17.2352	27.0987	21.412		2.97912	8.41756	3.1907	19.7067	26.2426	18.9734
AT1G06233	0	0	0.208164	0	0	0		0	0	0.360551	0	0	0
AT1G06237	0	0	0	0	0	0		0	0	0	0	0	0
AT1G06240	5.22338	9.82735	7.38826	8.00401	3.985	0		2.20377	3.39166	1.15738	10.9352	6.61532	0
AT1G06243	0	0	0	0	0	0		0	0	0	0	0	0
AT1G06247	0	0	0	0	0	0		0	0	0	0	0	0
AT1G06250	0.255127	0	0	0	0	0		0.441893	0	0	0	0	0
AT1G06253	0	0	0	1.44006	0	0		0	0	0	2.49425	0	0
AT1G06257	0	0	0.830417	0	0.222471	0		0	0	1.43832	0	0.385331	0
AT1G06260	0	0	0	0	0	0		0	0	0	0	0	0
AT1G06263	0	0	0	0	0	0		0	0	0	0	0	0
AT1G06265	1.27999	0.589656	3.4923	0.723462	0	0		1.1736	1.02131	1.52691	1.25307	0	0
AT1G06267	0	0	0	0	0	0		0	0	0	0	0	0
AT1G06270	1.25963	0	0.74939	0	0.960163	0		0.762347	0	1.29798	0	1.66305	0
AT1G06273	0	0	0	0	0	0		0	0	0	0	0	0
AT1G06277	0	0	0.0243344	0	0	0		0	0	0.0421484	0	0	0
AT1G06280	0.102051	0	0	0	0	0		0.176757	0	0	0	0	0
AT1G06283	0	0	0	1.44006	0	0		0	0	0	2.49425	0	0
AT1G06287	0	0	0	0	0	0		0	0	0	0	0	0
AT1G06290	44.3276	49.9743	46.8058	22.3922	38.1412	0		5.69249	11.6738	10.3705	13.974	31.0296	0
AT1G06293	0	0	0	0	0	0		0	0	0	0	0	0
AT1G06297	0	0	0	0	0	0		0	0	0	0	0	0
AT1G06303	0	0	0	0	0	0		0	0	0	0	0	0
AT1G06307	0	0	0	0	0	0		0	0	0	0	0	0
AT1G06310	0	0	0	0	0	0		0	0	0	0	0	0
AT1G06313	0	0	0	0	0	0		0	0	0	0	0	0
AT1G06317	0	0	0	0	0	0		0	0	0	0	0	0
AT1G06320	0	0	0	0	0	0		0	0	0	0	0	0
AT1G06323	0	0.474033	0	0	0	0		0	0.821049	0	0	0	0
AT1G06327	0	0	0	0	0	0		0	0	0	0	0	0
AT1G06330	0	0	0	0	0	0		0	0	0	0	0	0
AT1G06333	0	0	0	0	0	0		0	0	0	0	0	0
AT1G06337	0	0.147414	0	0	0	0		0	0.255328	0	0	0	0
AT1G06340	0	0.540518	0	0	0	0		0	0.936204	0	0	0	0
AT1G06343	0	0	0	0	0	0		0	0	0	0	0	0
AT1G06347	0	0.911601	0	0	0	0		0	1.57894	0	0	0	0
AT1G06350	0.647376	0.543927	0.345813	0	0.662181	0		1.12129	0.477603	0.494757	0	1.14693	0
AT1G06353	0	0	0	0	0	0		0	0	0	0	0	0
AT1G06357	0	0	0	0	0	0		0	0	0	0	0	0
AT1G06360	11.2721	10.2647	20.5924	8.76348	0.794618	0.93671		3.37937	1.71532	8.3585	15.1788	1.37632	1.62243
AT1G06363	0	0	0	0	0	0		0	0	0	0	0	0
AT1G06373	0	0	0	0	0	0		0	0	0	0	0	0
AT1G06377	0	0	0	0	0	0		0	0	0	0	0	0
AT1G06380	12.0179	10.9628	9.751	19.3944	3.93998	0		1.35711	2.83004	4.12485	6.02556	6.82424	0
AT1G06383	0	0	0	0	0	0		0	0	0	0	0	0
AT1G06387	0	0	0	0	0	0		0	0	0	0	0	0
AT1G06390	43.293	36.7539	29.476	25.294	12.4246	6.08861		0.861842	3.62724	2.72319	16.8799	11.0742	10.5458
AT1G06393	0	0	0	0	0	0		0	0	0	0	0	0
AT1G06397	0	0.196552	0	0	0	0		0	0.340438	0	0	0	0
AT1G06400	33.9507	31.7083	48.4993	75.7373	106.334	292.35		14.5611	7.04123	8.94593	46.2802	53.1363	315.584
AT1G06403	0	0	0	0	0	0		0	0	0	0	0	0
AT1G06407	0	0	0	0	0	0		0	0	0	0	0	0
AT1G06410	109.121	98.2154	93.4783	107.444	30.777	43.3183		34.4577	18.2403	26.9467	21.2334	28.2819	28.4609
AT1G06413	0	0	0	0	0	0		0	0	0	0	0	0
AT1G06417	0	0	0	0	0	0		0	0	0	0	0	0
AT1G06420	0.871893	0.343966	0.208164	0	0	0		0.689162	0.595766	0.360551	0	0	0
AT1G06423	0.868651	3.36067	1.90996	0.268818	0	0		0.752276	4.70981	3.30815	0.465607	0	0
AT1G06427	0	0	0	0	0	0		0	0	0	0	0	0
AT1G06430	39.1735	42.5832	54.6632	42.2835	24.3338	10.8401		13.8649	2.66251	12.1317	49.1493	21.7088	12.2244
AT1G06433	0	0	0	0	0	0		0	0	0	0	0	0
AT1G06437	0	0	0	0	0	0		0	0	0	0	0	0
AT1G06440	0.667846	1.22378	0.0832656	0	0	0		0.582564	1.18182	0.14422	0	0	0
AT1G06443	0	0	0	0	0	0		0	0	0	0	0	0
AT1G06447	0	0	0	0	0	0		0	0	0	0	0	0
AT1G06450	28.1148	23.1069	23.4449	21.8359	138.782	0		10.5296	18.2156	6.12482	19.0873	204.034	0
AT1G06453	0.237426	0.171204	0.93414	0	0	0		0.288986	0.153065	0.878568	0	0	0
AT1G06457	1.11511	0	1.39064	0	0	0		0.403528	0	0.67196	0	0	0
AT1G06460	150.625	179.184	174.522	197.12	96.9215	182.675		75.5567	108.371	105.042	102.868	94.7399	132.9
AT1G06463	40.2386	35.3535	41.5685	0.723462	0.132436	0		11.4602	27.2527	37.6691	1.25307	0.229386	0
AT1G06467	1.37533	2.30251	1.46329	0	0	0		1.14461	0.718474	2.21792	0	0	0
AT1G06470	27.3056	22.2338	28.9299	39.9574	5.77289	0		1.37433	10.0707	10.5797	27.1622	9.71137	0
AT1G06473	0.266235	0.24569	0.770274	0	0	0		0.313862	0.425547	0.74508	0	0	0
AT1G06475	0	0	1.82692	0	3.22583	0		0	0	3.16431	0	5.5873	0
AT1G06480	0	0	0	0	0	0		0	0	0	0	0	0
AT1G06483	0	0	0	0	0	0		0	0	0	0	0	0
AT1G06487	0	0	0	0	0	0		0	0	0	0	0	0
AT1G06490	0.774413	0.740479	2.17793	0	0	0		0.971153	0.676676	3.77228	0	0	0
AT1G06493	0	0	0	0	0	0		0	0	0	0	0	0
AT1G06497	0	0	0	0	0	0		0	0	0	0	0	0
AT1G06500	7.84208	7.71546	6.7445	12.5344	10.5293	0		2.28908	5.3413	4.42664	12.601	10.6817	0
AT1G06507	0	0	0	0	0	0		0	0	0	0	0	0
AT1G06510	31.1906	36.3121	33.9031	70.3908	52.9956	85.1497		2.8564	3.72137	12.9956	20.1541	49.018	96.007
AT1G06513	0	0	0	0	0	0		0	0	0	0	0	0
AT1G06515	22.2266	28.0853	26.0935	92.6704	11.8025	32.7848		9.59189	13.5656	2.87053	55.7398	15.5337	56.785
AT1G06517	0	0	0	0	0	0		0	0	0	0	0	0
AT1G06520	0.124267	0.366198	0.133839	0	0	0		0.215237	0.334719	0.231816	0	0	0
AT1G06527	0	0	0	0	0	0		0	0	0	0	0	0
AT1G06530	29.726	24.9363	28.6584	48.4357	59.7165	37.5505		6.4751	12.1407	3.90013	41.208	45.9049	46.0485
AT1G06533	0	0	0	0	0	0		0	0	0	0	0	0
AT1G06537	0.186401	2.30422	1.40378	0	0	0		0.322856	1.12056	1.64385	0	0	0
AT1G06540	0.0863169	0.729281	0	0	0	0		0.149505	1.26315	0	0	0	0
AT1G06543	0	0	0	0	0	0		0	0	0	0	0	0
AT1G06547	0	0	0	0	0	0		0	0	0	0	0	0
AT1G06550	20.9865	21.0543	16.9193	17.0019	17.9979	1.87342		3.10642	3.47915	2.83177	23.9582	15.7488	3.24486
AT1G06553	2.75939	1.55205	5.12234	0	8.77308	0		1.10304	0.972842	1.20163	0	14.092	0
AT1G06557	0	0	0	0	0	0		0	0	0	0	0	0
AT1G06560	3.98883	1.43633	5.41969	0	0	0		1.60306	1.999	1.67196	0	0	0
AT1G06567	0	0	0	0	0	0		0	0	0	0	0	0
AT1G06570	36.4406	32.0346	38.2113	35.1576	63.0658	55.1179		12.1882	6.83858	7.2828	19.2625	41.0608	61.1112
AT1G06573	1.27137	1.32673	6.14719	0	0	0		1.29539	2.29796	3.1774	0	0	0
AT1G06577	0	0	0	0	0	0		0	0	0	0	0	0
AT1G06580	2.58261	0	1.25396	0	0.264873	0		1.57428	0	1.15124	0	0.458773	0
AT1G06583	0	0	0	0	0	0		0	0	0	0	0	0
AT1G06587	0	0	0	0	0	0		0	0	0	0	0	0
AT1G06590	8.9735	6.79053	9.76774	0	0.0331091	0		2.27843	0.619336	2.79973	0	0.0573466	0
AT1G06593	0	0	0	0	0	0		0	0	0	0	0	0
AT1G06603	0	0	0	0	0	0		0	0	0	0	0	0
AT1G06607	0	0	0	0	0	0		0	0	0	0	0	0
AT1G06610	0	0	0	0	0	0		0	0	0	0	0	0
AT1G06613	0	0	0	0	0	0		0	0	0	0	0	0
AT1G06617	0	0	0	0	0	0		0	0	0	0	0	0
AT1G06620	26.5448	32.3264	28.1342	34.4745	23.1538	23.8861		9.27646	2.77446	8.61074	5.97669	21.3448	41.3719
AT1G06627	0	0	0	0	0	0		0	0	0	0	0	0
AT1G06630	18.7821	18.3735	15.2083	17.1262	30.3751	32.1198		5.66411	8.42227	2.26573	10.7815	37.9015	55.6331
AT1G06633	0	0	0	0	0	0		0	0	0	0	0	0
AT1G06637	0.0510254	0.255248	0	0	0.0331091	0		0.0883786	0.442103	0	0	0.0573466	0
AT1G06640	20.8429	23.8302	26.3881	5.16131	2.25142	0		1.55497	17.354	12.9648	8.93966	3.89957	0
AT1G06645	11.4507	9.17535	12.0015	2.47313	78.6611	0		3.2052	7.92492	4.38472	4.28359	125.93	0
AT1G06650	55.5109	58.2084	62.2532	48.5443	56.2508	13.4528		10.6679	16.9574	7.52591	43.9361	11.6426	22.0953
AT1G06657	0	0	0	0	0	0		0	0	0	0	0	0
AT1G06660	2.61407	4.54821	2.97287	4.89249	1.891	0		2.2096	2.46182	0.466812	8.47405	3.27531	0
AT1G06663	0	0	0	0	0	0		0	0	0	0	0	0
AT1G06667	0	0	0	0	0	0		0	0	0	0	0	0
AT1G06670	21.8086	18.319	17.0402	8.17939	4.56093	0		8.68368	2.47935	3.80163	8.57229	4.22585	0
AT1G06673	0	0	0	0	0	0		0	0	0	0	0	0
AT1G06677	0	0	0	0	0	0		0	0	0	0	0	0
AT1G06680	1527.8	1588.88	1861.49	648.135	770.588	837.214		136.228	161.19	69.2786	301.199	166.493	241.83
AT1G06683	0	0	0	0	0	0		0	0	0	0	0	0
AT1G06687	0.737099	0	0.327931	0	0	0		0.0446164	0	0.476317	0	0	0
AT1G06690	18.9164	24.521	28.6218	12.3682	7.68482	0		1.58263	8.33415	4.90337	8.54092	7.10526	0
AT1G06693	0	0	0	0	0	0		0	0	0	0	0	0
AT1G06697	0	0	0	0	0	0		0	0	0	0	0	0
AT1G06700	47.7519	42.5702	46.5723	21.8133	20.478	1.85492		5.48756	2.53812	0.646416	12.9794	21.2439	3.21282
AT1G06703	0	0	0	0	0	0		0	0	0	0	0	0
AT1G06707	0	0	0	0	0	0		0	0	0	0	0	0
AT1G06710	3.5145	2.80387	4.00827	0	0.0993272	0		2.79083	0.601877	3.25137	0	0.17204	0
AT1G06713	0	0	0	0	0	0		0	0	0	0	0	0
AT1G06717	0	0	0	0	0	0		0	0	0	0	0	0
AT1G06720	29.8288	29.1692	33.0446	12.2581	1.22504	0.468355		16.6484	13.9148	17.7557	21.2317	2.12182	0.811214
AT1G06723	0	0	0	0	0	0		0	0	0	0	0	0
AT1G06727	0	0	0	0	0	0		0	0	0	0	0	0
AT1G06730	5.80405	1.37445	6.0306	9.81841	0.0993272	16.3924		0.91283	1.25369	1.92391	17.006	0.17204	28.3925
AT1G06733	0	0	0	0	0	0		0	0	0	0	0	0
AT1G06737	0	0	0	0	0	0		0	0	0	0	0	0
AT1G06740	0	0	0	0	0	0		0	0	0	0	0	0
AT1G06743	0	0	0	0	0	0		0	0	0	0	0	0
AT1G06747	0	0	0	0	0	0		0	0	0	0	0	0
AT1G06750	0.255127	0	0.438019	0	0	2.00749		0.441893	0	0.758671	0	0	3.47707
AT1G06753	0	0.049138	0	0	0	0		0	0.0851095	0	0	0	0
AT1G06757	1.75415	1.05746	0.759542	0	0	0		2.84174	1.83157	1.28408	0	0	0
AT1G06760	33.6152	31.7156	41.9787	57.4931	28.9432	16.8608		8.28755	4.18272	16.9264	41.588	32.1013	29.2037
AT1G06763	0	0	0	0	0	0		0	0	0	0	0	0
AT1G06770	12.5505	7.20356	4.14083	1.44692	11.8694	0		2.45082	4.58726	4.04439	2.50614	14.0375	0
AT1G06773	0	0	0	0	0	0		0	0	0	0	0	0
AT1G06777	0	0	0	0	0	0		0	0	0	0	0	0
AT1G06780	11.972	13.8211	8.23584	13.938	16.6239	19.0333		2.93083	3.18312	2.41581	12.8117	12.1647	14.8245
AT1G06783	0	0	0	0	0	0		0	0	0	0	0	0
AT1G06787	0	0	0	2.41937	4.89436	0		0	0	0	4.19046	8.47728	0
AT1G06790	11.9667	11.1405	8.44931	25.6874	11.2699	0		11.5294	9.41718	4.72876	15.5413	10.3878	0
AT1G06797	0	0	0	0	0	0		0	0	0	0	0	0
AT1G06800	0.66333	2.57295	0	1.01766	2.41696	0		1.14892	2.68653	0	0.885543	4.1863	0
AT1G06810	0	0.147414	0	0	0	0		0	0.255328	0	0	0	0
AT1G06817	0	0	0	0	0	0		0	0	0	0	0	0
AT1G06820	30.7673	25.7493	24.9648	22.0119	33.8585	0		8.55425	22.4401	7.60013	26.7907	54.4841	0
AT1G06823	0	0	0	0	0	0		0	0	0	0	0	0
AT1G06827	0	0	0	0	0	0		0	0	0	0	0	0
AT1G06830	2.42939	4.9048	5.06413	2.41937	0.532361	0		2.14028	3.11256	3.37637	4.19046	0.503581	0
AT1G06833	0	0	0	0	0	0		0	0	0	0	0	0
AT1G06837	0.178589	0.343966	0.541226	0	0	0		0.309325	0.595766	0.937431	0	0	0
AT1G06840	1.67968	1.19843	1.55565	1.45162	0.0662181	0		1.67761	1.07145	1.37796	2.51428	0.114693	0
AT1G06850	8.99142	8.5424	6.8717	1.61291	16.0594	14.519		2.38238	0.504896	3.93301	2.79364	12.6485	25.1476
AT1G06853	0	0.098276	0	0	0	0		0	0.170219	0	0	0	0
AT1G06857	0	0	0	0	0	0		0	0	0	0	0	0
AT1G06860	0	0	0	0	0	0		0	0	0	0	0	0
AT1G06863	0	0	0	0	0	0		0	0	0	0	0	0
AT1G06867	0.302109	0	0	0	0	0		0.523268	0	0	0	0	0
AT1G06870	21.7065	15.0602	22.3347	10.6781	6.74585	0		3.48352	13.2249	7.41462	17.1699	6.84297	0
AT1G06873	0	0	0	0	0	0		0	0	0	0	0	0
AT1G06877	0	0.147414	0	0	0	0		0	0.255328	0	0	0	0
AT1G06880	0	0	0	0	0	0		0	0	0	0	0	0
AT1G06883	0	0	0	0	0	0		0	0	0	0	0	0
AT1G06890	46.9307	49.15	43.9839	62.2411	40.1344	61.0255		11.2182	14.0433	7.66372	15.568	35.4836	66.8616
AT1G06897	0	0	0	0	0	0		0	0	0	0	0	0
AT1G06900	6.96232	10.2664	16.4994	0	2.84738	117.623		0.49599	2.15446	5.05249	0	4.93181	178.288
AT1G06907	0	0	0	0	0	0		0	0	0	0	0	0
AT1G06910	6.6717	4.20696	3.9706	0	0.960163	0		3.87609	5.75181	1.99912	0	1.66305	0
AT1G06913	0	0	0	0	0	0		0	0	0	0	0	0
AT1G06917	0	0	0	0	0	0		0	0	0	0	0	0
AT1G06920	0	0	0	0	0	0		0	0	0	0	0	0
AT1G06923	0	0	0	0	0	0		0	0	0	0	0	0
AT1G06925	0	0	0	0	0	0		0	0	0	0	0	0
AT1G06927	0	0	0	0	0	0		0	0	0	0	0	0
AT1G06930	0	0	0.440662	0	0	0		0	0	0.700978	0	0	0
AT1G06933	0	0	0.194675	0	0	0		0	0	0.337187	0	0	0
AT1G06937	0	0	0	0	0	0		0	0	0	0	0	0
AT1G06943	0	0	0	0	0	0		0	0	0	0	0	0
AT1G06947	0	0	0	0	0	0		0	0	0	0	0	0
AT1G06950	34.9557	42.5444	55.0398	20.6243	8.95136	8.02995		10.5651	17.8603	20.6101	21.4942	15.2161	13.9083
AT1G06953	0	0	0	0	0	0		0	0	0	0	0	0
AT1G06957	0	0	0	0	0	0		0	0	0	0	0	0
AT1G06960	14.652	12.2445	13.0916	12.3249	22.0978	0		7.14538	3.28094	6.62417	13.6368	29.8559	0
AT1G06963	0	0	0	0	0	0		0	0	0	0	0	0
AT1G06967	0	0	0	0	0	0		0	0	0	0	0	0
AT1G06970	0	0	0	0	0	0		0	0	0	0	0	0
AT1G06973	0	0	0	0	0	0		0	0	0	0	0	0
AT1G06977	0.0765381	0	0	0	0	0		0.132568	0	0	0	0	0
AT1G06980	1.59129	3.2534	3.09078	2.09678	0.794618	0		1.04658	1.19507	2.67895	3.63174	1.37632	0
AT1G06983	23.3868	15.7917	18.1741	29.0184	15.2929	0		7.2484	15.9223	13.8174	13.5414	13.2887	0
AT1G06987	0	0	0	0	0	0		0	0	0	0	0	0
AT1G06990	0	0	0	0	0	0		0	0	0	0	0	0
AT1G06993	0.178589	0	0.0486688	0	0	0		0.309325	0	0.0842968	0	0	0
AT1G06997	0	0	0	0	0	0		0	0	0	0	0	0
AT1G07000	51.1778	45.1004	52.6034	31.7516	10.8929	3.70985		3.88802	10.4711	14.7495	28.1451	18.867	6.42564
AT1G07003	0	0.298237	0	0	0	0		0	0.516562	0	0	0	0
AT1G07007	0	0	0	0	0	0		0	0	0	0	0	0
AT1G07010	20.0094	27.642	23.9764	13.8105	57.6263	64.2396		11.2279	3.10496	8.58423	11.9629	41.535	111.266
AT1G07013	0	0	0	0	0	0		0	0	0	0	0	0
AT1G07017	0.413939	0.0364641	0	0	0	0		0.651803	0.0631576	0	0	0	0
AT1G07020	2.81153	0.802209	2.44067	4.1398	5.39678	0		1.77381	1.38947	0.450762	7.17035	9.34749	0
AT1G07023	0.408203	0	0	0	0	0		0.707029	0	0	0	0	0
AT1G07025	0	0	0	0	0	0		0	0	0	0	0	0
AT1G07027	0	0	0	0	0	0		0	0	0	0	0	0
AT1G07030	27.5516	22.9645	17.9842	3.46123	20.9627	20.1208		1.47866	12.6354	7.16977	4.04189	22.188	30.1596
AT1G07040	74.3288	64.6946	54.0075	124.708	80.0863	75.9904		21.4553	23.0737	13.1646	60.9594	40.9353	66.3253
AT1G07050	56.3837	43.9932	44.8913	24.241	5.89341	36.0651		46.3143	47.721	50.5646	41.9866	10.2077	33.4379
AT1G07051	0	0	0	0	0	0		0	0	0	0	0	0
AT1G07060	0	0	0	0	0	0		0	0	0	0	0	0
AT1G07070	18.3618	26.5563	27.3403	30.3629	8.24416	24.8228		4.59329	8.75297	6.54957	34.4659	14.2793	42.9944
AT1G07080	48.0103	55.0406	49.1794	77.5628	136.119	263.76		7.44424	20.6165	13.6895	26.2485	21.2023	244.966
AT1G07090	9.63487	12.1258	9.03618	18.0288	14.0908	94.4258		2.56604	10.3963	8.35691	11.8699	15.4383	59.8994
AT1G07100	0	0	0	0	0	0		0	0	0	0	0	0
AT1G07110	53.8498	56.3739	64.3773	12.7608	98.8242	22.4828		12.0303	18.0919	1.36041	11.9583	83.7307	21.2185
AT1G07117	0	0	0	0	0	0		0	0	0	0	0	0
AT1G07119	0.302109	0	0	0	0	0		0.523268	0	0	0	0	0
AT1G07120	0	0	0.166531	0	0	0		0	0	0.28844	0	0	0
AT1G07123	0	0	0	0	0	0		0	0	0	0	0	0
AT1G07127	0	0.255248	0	0	0	0		0	0.442103	0	0	0	0
AT1G07128	15.3965	11.2978	9.00811	10.3205	11.0727	0		6.68239	4.93549	4.56978	8.96088	11.8321	0
AT1G07130	0	4.44855	0	0	87.3771	0		0	3.85708	0	0	151.342	0
AT1G07133	0.459229	0.442242	0.0416328	0	0	0		0.795407	0.765985	0.0721101	0	0	0
AT1G07135	69.3891	88.5767	75.084	150.112	79.2781	159.014		25.7421	45.6784	39.3634	25.6059	69.6631	82.4225
AT1G07140	104.8	126.278	97.0511	131.513	177.788	175.972		23.6722	50.062	5.90128	48.1578	119.339	82.7534
AT1G07143	0	0.0497062	0.874289	0	0	0		0	0.0860936	1.51431	0	0	0
AT1G07147	0	0	0	0	0	0		0	0	0	0	0	0
AT1G07150	1.7501	1.45378	1.15207	0	1.03829	0		1.36314	1.12211	1.58263	0	1.51857	0
AT1G07157	0	0	0	0	0	0		0	0	0	0	0	0
AT1G07160	0.0510254	0.231458	0.333062	0	0	0		0.0883786	0.283	0.576881	0	0	0
AT1G07163	0	0	0	0	0	0		0	0	0	0	0	0
AT1G07167	0.464964	0.147414	0	0	0	0		0.61726	0.255328	0	0	0	0
AT1G07170	20.4301	12.8835	16.7901	19.5383	5.53417	33.053		9.33686	6.39379	12.3171	3.93563	5.21026	47.204
AT1G07173	0.255127	0	0	0	0	0		0.441893	0	0	0	0	0
AT1G07175	0	2.13396	0.124898	0	0	0		0	2.96332	0.21633	0	0	0
AT1G07177	0	0	0	0	0	0		0	0	0	0	0	0
AT1G07180	7.18368	13.8961	13.2323	0.483873	3.93998	7.41969		2.54606	1.99908	6.44463	0.838093	6.82424	12.8513
AT1G07183	0	0	0	0	0	0		0	0	0	0	0	0
AT1G07187	8.33028	4.54958	7.28463	0	0	0		3.66518	4.10055	6.25931	0	0	0
AT1G07190	0	0	0	0	0	0		0	0	0	0	0	0
AT1G07193	0	0	0	0	0	0		0	0	0	0	0	0
AT1G07197	0	0	0	0	0	0		0	0	0	0	0	0
AT1G07200	16.2396	12.0463	16.2222	5.336	3.81512	23.4177		2.38365	10.4457	8.57196	5.48987	6.52214	40.5607
AT1G07203	0	0	0	0	0	0		0	0	0	0	0	0
AT1G07210	18.8529	14.7507	19.7853	15.2983	11.8806	10.0374		4.71303	5.17182	5.24877	11.4301	15.4164	17.3854
AT1G07220	7.1088	13.3642	13.7888	3.70134	13.4527	0		1.80181	2.69349	4.39537	5.88206	15.514	0
AT1G07230	19.0921	19.673	17.0356	27.5169	19.2892	26.1215		5.57845	13.2234	3.15876	27.0158	30.5655	40.1412
AT1G07233	0	0	0	0	0	0		0	0	0	0	0	0
AT1G07237	0	0	0	0	0	0		0	0	0	0	0	0
AT1G07240	32.738	26.6889	21.8809	34.5449	13.1699	97.1222		4.88725	8.42015	11.931	10.4311	13.3518	46.0408
AT1G07247	0	0	0	0	0	0		0	0	0	0	0	0
AT1G07250	17.3313	12.095	17.4302	38.3682	7.34849	14.8394		5.42314	5.97919	10.1056	39.8555	6.44063	25.7026
AT1G07253	0	0	0	0	0	0		0	0	0	0	0	0
AT1G07257	0	0	0	0	0	0		0	0	0	0	0	0
AT1G07260	1.72093	4.26721	6.29705	0.347537	4.3704	0		1.23184	1.22462	2.21067	0.360662	7.56975	0
AT1G07263	0	0	0	0	0	0		0	0	0	0	0	0
AT1G07267	0	0	0	0	0	0		0	0	0	0	0	0
AT1G07270	6.4619	0.73707	0	0	0	0		11.1923	1.27664	0	0	0	0
AT1G07273	0	0	0	0	0	0		0	0	0	0	0	0
AT1G07277	0	0	0	0	0	0		0	0	0	0	0	0
AT1G07280	36.1922	41.5683	33.9774	11.757	51.7424	0		6.27778	8.76006	20.5986	16.0173	47.8649	0
AT1G07287	0	0	0	0	0	0		0	0	0	0	0	0
AT1G07290	2.2839	3.33636	3.41011	0	0	0		0.930018	2.79943	3.12728	0	0	0
AT1G07293	0	0	0	0	0	0		0	0	0	0	0	0
AT1G07297	0	0	0	0	0	0		0	0	0	0	0	0
AT1G07300	0.81311	9.98071	3.4212	0	5.69331	0		1.10138	15.0477	1.57151	0	6.92961	0
AT1G07303	0	0	0	0	0	0		0	0	0	0	0	0
AT1G07310	25.9437	25.068	32.3105	20.6111	33.2123	10.9062		5.89842	9.09956	15.5558	20.4682	29.403	14.0022
AT1G07313	0	0	0	0	0	0		0	0	0	0	0	0
AT1G07317	0	0	0	0	0	0		0	0	0	0	0	0
AT1G07320	112.241	127.521	141.998	38.1466	75.8744	32.8079		20.9759	38.2056	14.8081	26.3516	101.272	26.4999
AT1G07323	3.09164	0.524728	2.52477	2.16352	4.07242	29.5064		2.32772	0.495466	2.78108	2.16009	7.05363	51.1065
AT1G07327	0	0	0	0	0	0		0	0	0	0	0	0
AT1G07330	0	0	0.374695	0	0	0		0	0	0.648991	0	0	0
AT1G07333	0	0	0	0	0	0		0	0	0	0	0	0
AT1G07337	0	0	0	0	0	0		0	0	0	0	0	0
AT1G07340	0	0	0	0	0	0		0	0	0	0	0	0
AT1G07343	0	0	0	0	0	0		0	0	0	0	0	0
AT1G07347	0	0	0	0	0	0		0	0	0	0	0	0
AT1G07350	13.5018	12.1004	17.9542	9.55786	4.64979	0		3.14313	5.03064	6.5624	11.9426	6.9299	0
AT1G07353	0	0	0	0	0	0		0	0	0	0	0	0
AT1G07360	33.645	19.4281	41.6498	43.4011	44.2467	10.5719		2.90758	13.2542	18.4236	38.9037	44.7241	9.91783
AT1G07367	0.237426	0.687932	0.707757	0	0	0		0.288986	1.19153	1.22587	0	0	0
AT1G07370	9.38548	14.6084	14.3951	5.78142	0.893945	0		3.45779	9.73825	9.59816	8.45395	1.54836	0
AT1G07373	0.215792	0.098276	0	0	0.0993272	0		0.373763	0.170219	0	0	0.17204	0
AT1G07380	4.84601	4.61927	3.72177	5.00002	0.331091	0		3.01009	3.4513	2.22366	8.66029	0.573466	0
AT1G07383	0	0	0	0	0	0		0	0	0	0	0	0
AT1G07390	3.06596	5.84258	1.10302	0.0537637	2.22471	0		1.42574	4.27233	0.308161	0.0931214	3.85331	0
AT1G07393	0	0	0	0	0	0		0	0	0	0	0	0
AT1G07397	0.153076	0	0.182508	0	0	0		0.265136	0	0.316113	0	0	0
AT1G07400	0.783027	0.634121	0.30418	8.8016	0.0662181	1.85492		1.2458	0.657482	0.526855	14.1421	0.114693	3.21282
AT1G07407	0	0	0	0	0	0		0	0	0	0	0	0
AT1G07410	2.93011	1.45056	1.36028	0	1.5573	0		0.694656	1.60349	0.767858	0	2.69732	0
AT1G07413	0	0	0	0	0	0		0	0	0	0	0	0
AT1G07417	0	0	0	0	0	0		0	0	0	0	0	0
AT1G07420	29.6434	30.52	27.1332	12.8662	14.5029	47.7722		7.88477	13.3996	20.7551	15.9382	3.96768	82.7439
AT1G07423	0	0	0	0	0	0		0	0	0	0	0	0
AT1G07430	0.323798	0.0364641	0.374695	0	0	0		0.453352	0.0631576	0.648991	0	0	0
AT1G07433	0	0	0	0	0	0		0	0	0	0	0	0
AT1G07437	0	0	0	0	0	0		0	0	0	0	0	0
AT1G07440	11.3497	3.95181	16.1549	0.103352	1.55613	0		6.59787	4.50245	5.22193	0.17901	2.69529	0
AT1G07443	0	0	0	0	0	0		0	0	0	0	0	0
AT1G07447	0	0	0.0830417	0	0	0		0	0	0.143832	0	0	0
AT1G07450	0.763249	0.686374	2.08467	0	0	4.01498		0.677773	0.83892	1.16769	0	0	6.95414
AT1G07453	0	0	0	0	0	0		0	0	0	0	0	0
AT1G07457	1.59697	0	0	0	0	0		1.58524	0	0	0	0	0
AT1G07460	0	0	0	0	0	0		0	0	0	0	0	0
AT1G07463	0.382691	1.67069	0.415208	0	0.132436	0		0.662839	2.89372	0.719162	0	0.229386	0
AT1G07467	0	0	0	0	0	0		0	0	0	0	0	0
AT1G07470	17.8557	20.3236	12.7504	6.6667	31.9173	29.4694		4.07521	10.2336	3.45032	11.5471	39.4942	41.7763
AT1G07473	0	0	0	0	0	0		0	0	0	0	0	0
AT1G07476	0	0	0	0	19.5114	0		0	0	0	0	33.7947	0
AT1G07477	1.77163	3.40357	1.09599	0	1.35747	0		2.04781	1.81147	0.195876	0	2.35121	0
AT1G07480	30.1809	24.3633	31.3144	9.96461	29.1288	227.232		1.87504	3.19531	6.87965	7.10324	28.2442	90.068
AT1G07483	0	0	0	0	0	0		0	0	0	0	0	0
AT1G07485	1.33888	0.218784	0	0	0	0		1.18689	0.378946	0	0	0	0
AT1G07487	0	0	0	0	0	0		0	0	0	0	0	0
AT1G07490	0.992644	0.638794	1.74363	0	0	0		1.71931	1.10642	0.994114	0	0	0
AT1G07493	0	0	0	0	0	0		0	0	0	0	0	0
AT1G07497	0	0	0	0	0	0		0	0	0	0	0	0
AT1G07500	0	0	0	0	0	0		0	0	0	0	0	0
AT1G07503	0	0	0	0	0	0		0	0	0	0	0	0
AT1G07507	0	0	0	0	0	0		0	0	0	0	0	0
AT1G07510	22.1048	23.2495	26.1977	9.03178	9.28451	0		0.867733	9.02792	6.53503	12.3188	9.0226	0
AT1G07513	0	0	0	0	0.0662181	0		0	0	0	0	0.114693	0
AT1G07517	0	0	0	0	0	0		0	0	0	0	0	0
AT1G07520	3.06128	1.57574	0	0.480019	2.71494	0		2.61955	1.37312	0	0.831417	4.70242	0
AT1G07523	0	0	0	0	0	0		0	0	0	0	0	0
AT1G07527	0	0	0	0	0	0		0	0	0	0	0	0
AT1G07530	14.4037	10.3581	14.2079	1.07527	8.43207	8.02995		3.22961	4.05153	4.89126	1.86243	11.0625	13.9083
AT1G07533	0	0	0	0	0	0		0	0	0	0	0	0
AT1G07537	0	0	0	0	0	0		0	0	0	0	0	0
AT1G07540	0	0	0	0	0	0		0	0	0	0	0	0
AT1G07543	0	0	0	0	0	0		0	0	0	0	0	0
AT1G07547	0	0	0	0	0	0		0	0	0	0	0	0
AT1G07550	0	0	0	0	0	0		0	0	0	0	0	0
AT1G07553	0.0765381	0	0	0	0	0		0.132568	0	0	0	0	0
AT1G07557	0	0	0	0	0	0		0	0	0	0	0	0
AT1G07560	0	0	0	0	0	0.468355		0	0	0	0	0	0.811214
AT1G07563	0	0.294828	0.858156	0	0	0		0	0.510657	0.917388	0	0	0
AT1G07567	0	0	0.499593	0	0	0		0	0	0.865321	0	0	0
AT1G07570	12.7348	14.0485	12.6779	11.8567	6.52861	0		7.33045	8.73335	6.28743	18.9482	7.69779	0
AT1G07573	0	0	0	0	0	0		0	0	0	0	0	0
AT1G07577	0	0	0	0	0	0		0	0	0	0	0	0
AT1G07580	0	0	0	0	0	0		0	0	0	0	0	0
AT1G07583	0	0	0	0	0	0		0	0	0	0	0	0
AT1G07587	0.0255127	0	0	0	0	0		0.0441893	0	0	0	0	0
AT1G07590	1564.24	1298.11	1060.46	2084.73	2630.02	1616.48		272.818	493.723	333.489	349.151	1438.77	685.477
AT1G07593	0	0	0	0	0	0		0	0	0	0	0	0
AT1G07597	0	0	0	0	0	0		0	0	0	0	0	0
AT1G07600	0	3.31823	0	7.74197	11.791	10.0374		0	5.74734	0	13.4095	20.4225	17.3854
AT1G07603	0	0	0	0	0	0		0	0	0	0	0	0
AT1G07607	11.1383	20.2824	17.519	0	25.4729	16.6606		8.28404	18.3231	15.9969	0	44.1204	19.385
AT1G07610	13.8867	11.8205	16.9748	35.6453	74.3889	98.5884		9.46595	3.65948	10.1428	23.0325	76.8041	106.452
AT1G07615	1.21264	1.20954	1.16747	0	0.333706	0		1.4344	1.04848	1.33836	0	0.577996	0
AT1G07617	0	0	0	0	0	0		0	0	0	0	0	0
AT1G07620	16.5025	24.3362	12.2817	0	14.7797	6.02246		2.65194	14.1022	2.26116	0	21.411	10.4312
AT1G07623	0	0	0	0	0	0		0	0	0	0	0	0
AT1G07627	0	0	0	0	0	0		0	0	0	0	0	0
AT1G07630	43.2856	41.309	30.9721	36.247	34.345	30.9114		5.90417	9.83057	7.19916	8.77963	35.971	53.5402
AT1G07637	0.127564	0	0.286298	0	0	0		0.220946	0	0.40477	0	0	0
AT1G07640	43.0646	34.9052	40.3844	62.308	25.35	24.7584		3.52262	8.20551	2.43742	26.7229	23.5996	31.5078
AT1G07645	0	0	0	0	0	0		0	0	0	0	0	0
AT1G07647	0	0	0	0	0	0		0	0	0	0	0	0
AT1G07650	22.0398	28.9936	20.2451	14.9317	26.5366	13.4898		5.05497	5.76879	7.05925	13.9922	19.1242	13.9311
AT1G07653	0	0	0	0	0	0		0	0	0	0	0	0
AT1G07657	0	0	0	0	0	0		0	0	0	0	0	0
AT1G07660	38.974	51.3195	50.2188	18.4423	19.5303	91.6759		3.00353	6.11284	15.8417	12.7948	31.5437	128.685
AT1G07663	0	0	0	0	0	0		0	0	0	0	0	0
AT1G07667	0	0	0	2.31184	0	0		0	0	0	4.00422	0	0
AT1G07670	28.825	28.3089	30.8671	12.1043	93.5626	15.9241		7.36777	8.25792	15.8231	10.5192	62.1658	27.5813
AT1G07673	0	0	0	0	0	0		0	0	0	0	0	0
AT1G07680	0	0	0	0	0	0		0	0	0	0	0	0
AT1G07683	0	0	0	0	0	0		0	0	0	0	0	0
AT1G07690	0.248535	1.35229	0.166531	0	0	0		0.430474	1.63711	0.28844	0	0	0
AT1G07693	0.98882	5.0138	0.744842	0	0	0		1.11742	7.93833	0.658364	0	0	0
AT1G07697	0	0	0	0	0	0		0	0	0	0	0	0
AT1G07700	55.4609	51.9022	54.0932	43.8664	67.0164	87.8558		10.6436	15.8909	3.7294	42.1826	13.25	76.3827
AT1G07702	0	0	0	0	0	0		0	0	0	0	0	0
AT1G07703	0	0	0	0	0	0		0	0	0	0	0	0
AT1G07705	34.4237	32.0026	29.816	13.5809	17.9024	0		5.49046	6.1536	7.79428	11.998	23.6382	0
AT1G07707	0	0	0	0	0	0		0	0	0	0	0	0
AT1G07710	0	0.147414	0.219009	0	0	0		0	0.255328	0.379335	0	0	0
AT1G07717	0	0	0	0	0	0		0	0	0	0	0	0
AT1G07720	18.1789	21.93	31.9413	10.2205	2.21831	13.5823		10.6883	5.45333	20.6279	16.1182	3.84222	23.5252
AT1G07723	0	0	0	0	0	0		0	0	0	0	0	0
AT1G07725	0.0255127	0	0	0	0	0		0.0441893	0	0	0	0	0
AT1G07728	7.15947	12.5096	7.54016	8.42942	1.78789	6.02246		2.49281	8.18247	4.85149	14.1832	3.09672	10.4312
AT1G07730	0	0	0.0416328	0	0	0		0	0	0.0721101	0	0	0
AT1G07733	1.70891	1.84278	2.81653	5.28021	0	0		1.68377	1.5979	1.80339	9.14559	0	0
AT1G07737	0	1.0319	0	0	0	0		0	1.7873	0	0	0	0
AT1G07740	0.540282	1.08444	0.109505	0	0	0		0.483436	1.1907	0.189668	0	0	0
AT1G07743	0.548787	1.03834	0.861137	0	0	0		0.463844	0.903086	0.872138	0	0	0
AT1G07745	4.14669	1.73267	3.68849	0	0	0		1.21636	0.606903	2.12192	0	0	0
AT1G07747	0	0	0	0	0	0		0	0	0	0	0	0
AT1G07750	14.8144	14.8429	12.0875	30.1109	22.3929	64.2638		3.18889	2.32091	5.17168	32.6913	35.567	60.6296
AT1G07753	0	0	0	0	0	0		0	0	0	0	0	0
AT1G07757	0	0	0	0	0	0		0	0	0	0	0	0
AT1G07760	0	0	0	0	0	0		0	0	0	0	0	0
AT1G07763	0	0	0	0	0	0		0	0	0	0	0	0
AT1G07767	0	0	0	0	0	0		0	0	0	0	0	0
AT1G07770	324.268	324.252	353.271	200.932	376.627	372.864		29.6409	26.082	73.2304	11.1944	340.111	219.352
AT1G07773	0	0	0	0	0	0		0	0	0	0	0	0
AT1G07777	0	0	0.060836	0	0	0		0	0	0.105371	0	0	0
AT1G07780	11.5956	15.0848	22.5034	14.8806	5.84957	0		2.83724	6.82692	10.5562	25.7739	6.7337	0
AT1G07783	0	0.0497062	0	0	0	0		0	0.0860936	0	0	0	0
AT1G07787	0	0	0	0	0	0		0	0	0	0	0	0
AT1G07790	29.19	30.6129	32.8302	28.0625	13.0854	85.6533		6.66276	13.9556	12.6352	33.5379	11.3324	81.4968
AT1G07793	0	0.147414	0	0	0	0		0	0.255328	0	0	0	0
AT1G07795	0	0.049138	0	0	0	0		0	0.0851095	0	0	0	0
AT1G07800	0	0.24569	0.377183	0	0	0		0	0.425547	0.6533	0	0	0
AT1G07803	0	0	0	0	0	0		0	0	0	0	0	0
AT1G07807	0	0	0	0	0	0		0	0	0	0	0	0
AT1G07810	21.0419	20.7523	21.2625	12.0331	11.2089	20.0749		4.79351	8.17056	4.43279	18.9202	9.8168	34.7707
AT1G07813	0	0	0	0	0	0		0	0	0	0	0	0
AT1G07820	75.37	78.1077	94.9211	154.119	60.7689	120.575		16.8214	30.466	23.4413	24.1115	59.0348	107.206
AT1G07823	0	0	0	0	0	0		0	0	0	0	0	0
AT1G07827	0	0	0	0	0	0		0	0	0	0	0	0
AT1G07830	13.93	10.4526	7.93598	19.9234	8.94558	96.3594		3.02689	3.08747	6.51239	26.2056	7.91028	166.899
AT1G07833	0.0765381	0	0	0	0	0		0.132568	0	0	0	0	0
AT1G07837	0	0	0	0	0	0		0	0	0	0	0	0
AT1G07840	10.636	17.7065	11.5645	21.4153	27.0089	30.1123		4.8997	15.2248	4.37145	23.7041	25.2977	52.1561
AT1G07843	0	0	0	0	0	0		0	0	0	0	0	0
AT1G07847	0	0.248531	0	0	0	0		0	0.430468	0	0	0	0
AT1G07850	0	0	0	0	0	0		0	0	0	0	0	0
AT1G07853	0.0765381	0.994123	0.333062	0	0	0		0.132568	1.72187	0.576881	0	0	0
AT1G07857	0	0	0	0	0	0		0	0	0	0	0	0
AT1G07860	0	0	0.206842	0	0	0		0	0	0.358261	0	0	0
AT1G07863	0	0	0	0	0	0		0	0	0	0	0	0
AT1G07870	7.54169	5.05035	5.06345	6.99007	15.518	0		7.24479	1.65643	2.87884	3.05051	13.6549	0
AT1G07873	0	0	0	0	0	0		0	0	0	0	0	0
AT1G07877	0.497069	0	0	0	0	0		0.860949	0	0	0	0	0
AT1G07880	1.67129	3.55481	2.01039	0	0	0		1.80413	3.87775	1.84365	0	0	0
AT1G07883	0	0	0	0	0	0		0	0	0	0	0	0
AT1G07885	0.388426	0	0	0	0	0		0.672773	0	0	0	0	0
AT1G07887	0	8.1021	3.66369	9.97865	0	0		0	14.0333	6.34569	12.7591	0	0
AT1G07890	573.21	725.301	749.902	1443.72	1460.83	1825.77		192.653	181.555	286.041	199.959	735.438	183.989
AT1G07893	0	0	0	0	0	0		0	0	0	0	0	0
AT1G07897	5.29673	2.97285	4.00563	0	0	0		3.22873	2.56522	2.00415	0	0	0
AT1G07900	4.26947	4.37663	3.12286	5.96203	6.39005	0		1.59065	2.79312	1.92381	6.21491	11.0679	0
AT1G07901	0	0.871682	0	0.107527	0	0		0	0.763544	0	0.186243	0	0
AT1G07902	1.33409	1.22464	0.170341	0	0	0		1.69172	0.886736	0.295039	0	0	0
AT1G07903	0	0.0497062	0.747375	0	1.29125	0		0	0.0860936	1.29449	0	2.23652	0
AT1G07907	0	0	0	0	0	0		0	0	0	0	0	0
AT1G07910	4.64185	2.90598	3.82301	1.93549	4.10002	0		0.878121	1.00233	1.81476	3.35237	3.55582	0
AT1G07913	0	0	0	0	0	0		0	0	0	0	0	0
AT1G07917	0	0	0	0	0	0		0	0	0	0	0	0
AT1G07920	187.633	271.772	244.526	267.274	315.803	317.728		8.4634	99.3826	39.9584	59.7092	123.536	197.268
AT1G07923	0	0	0.0832656	0	0	0		0	0	0.14422	0	0	0
AT1G07927	0	0	0	0	0	0		0	0	0	0	0	0
AT1G07930	279.746	282.47	271.672	184.89	163.479	233.12		33.5953	25.154	27.5522	12.2615	104.213	59.7244
AT1G07933	0	0	0	0	0	0		0	0	0	0	0	0
AT1G07937	0	0	0	0	0	0		0	0	0	0	0	0
AT1G07940	328.453	288.875	329.924	211.48	180.565	112.159		8.07726	45.2001	21.4603	32.9054	150.248	124.805
AT1G07943	0	0	0	0.430109	0	0		0	0	0	0.744971	0	0
AT1G07947	0	0	0	0	0	0		0	0	0	0	0	0
AT1G07950	14.2719	13.5968	15.1777	37.4294	13.5608	0		5.41864	4.10225	6.54625	23.3674	11.7483	0
AT1G07957	0	0	0	0	0	0		0	0	0	0	0	0
AT1G07960	44.782	28.6624	33.6334	34.4044	45.8307	36.5317		9.2277	8.9448	12.5218	33.2342	43.8688	63.2747
AT1G07963	0	0	0	0	0	0		0	0	0	0	0	0
AT1G07967	0	0	0	0	0	0		0	0	0	0	0	0
AT1G07970	9.91296	5.12501	11.9264	1.12904	4.58592	0		2.61715	4.66991	5.14775	1.95555	5.49645	0
AT1G07973	0	0	0	0	0	0		0	0	0	0	0	0
AT1G07977	0	0	0	0	0	0		0	0	0	0	0	0
AT1G07980	7.27044	6.68156	8.31705	7.70602	40.1699	29.038		1.17094	0.930583	5.99124	2.7029	52.2601	50.2953
AT1G07983	0	0	0	0	0	0		0	0	0	0	0	0
AT1G07985	0.792586	0.634121	0.0832656	0	0	0		1.11819	0.657482	0.14422	0	0	0
AT1G07987	0	0	0	0	0	0		0	0	0	0	0	0
AT1G07990	19.1232	20.7295	30.7982	3.85868	39.0381	6.08861		5.5227	8.86391	8.39217	2.66943	50.7253	10.5458
AT1G07993	0.0510254	0	0	0	0	0		0.0883786	0	0	0	0	0
AT1G07997	0	0	0	0	0	0		0	0	0	0	0	0
AT1G08000	7.77521	4.28945	4.9885	11.4934	6.67034	18.7342		1.21026	5.16599	2.52625	15.2813	7.22767	32.4486
AT1G08003	0	0	0	0	0	0		0	0	0	0	0	0
AT1G08005	0	0	0	0	0	0		0	0	0	0	0	0
AT1G08007	0	0	0	0	0	0		0	0	0	0	0	0
AT1G08010	9.71432	8.92527	9.25638	5.16131	6.25445	112.419		1.45631	2.79821	5.08098	8.93966	8.31026	194.716
AT1G08013	0	0	0.267678	0	0	0		0	0	0.463632	0	0	0
AT1G08017	0	0	0	0	0	0		0	0	0	0	0	0
AT1G08023	0	0	0	0	0	0		0	0	0	0	0	0
AT1G08027	0	0	0	0	0	0		0	0	0	0	0	0
AT1G08030	11.1408	2.00531	6.99205	5.58517	4.96636	1.85492		1.65622	1.77829	4.93737	9.39581	8.60199	3.21282
AT1G08033	0	0	0	0	0	0		0	0	0	0	0	0
AT1G08035	0	0.255248	0.0416328	0	0	0		0	0.442103	0.0721101	0	0	0
AT1G08037	0	0	0	5.27094	32.2362	0		0	0	0	9.12953	55.8347	0
AT1G08040	9.61143	10.6021	9.53419	14.8221	2.65919	0		2.48064	8.46013	1.78515	10.5247	2.30298	0
AT1G08043	27.1817	30.951	35.876	50.7032	53.9668	8.49831		3.67939	15.2514	13.4103	22.7794	47.6997	13.5209
AT1G08047	0	0	0	0	0	0		0	0	0	0	0	0
AT1G08050	31.9445	29.4231	21.0648	29.0642	48.99	38.9904		6.74555	2.17959	10.7184	23.8361	53.1211	58.0713
AT1G08057	0	0	0	0	0	0		0	0	0	0	0	0
AT1G08060	9.94568	6.69814	7.09542	4.94626	26.1449	0		3.56596	6.11431	1.62848	8.56717	43.4904	0
AT1G08063	0	0	0	0	0	0		0	0	0	0	0	0
AT1G08065	0	0	0	0	0	0		0	0	0	0	0	0
AT1G08070	0.0765381	0.979644	0.511022	0	0	0		0.132568	1.03586	0.885116	0	0	0
AT1G08073	0	0	0	0	0	0		0	0	0	0	0	0
AT1G08077	0	0.0364641	0	0	0	0		0	0.0631576	0	0	0	0
AT1G08080	0.310668	0	0	0	0	0		0.538093	0	0	0	0	0
AT1G08087	1.79517	0	3.03113	0	0	0		1.55809	0	5.14229	0	0	0
AT1G08090	1.23034	0.291712	0.915766	2.52689	0.69529	0		1.13509	0.505261	1.27549	4.37671	1.20428	0
AT1G08093	0	0	0	0	0	0		0	0	0	0	0	0
AT1G08097	0	0	0	0	0	0		0	0	0	0	0	0
AT1G08100	0	0	0	0	0	0		0	0	0	0	0	0
AT1G08103	1.08694	0.282154	0.599419	0	0	0		0.612581	0.397747	0.737907	0	0	0
AT1G08105	0	0	0	0	0	0		0	0	0	0	0	0
AT1G08107	0	0	0	0	0	0		0	0	0	0	0	0
AT1G08110	54.3265	55.1523	55.0077	34.5948	31.4562	131.435		14.2784	8.49858	6.75169	5.81614	3.67465	177.912
AT1G08113	0	0	0	0	0	0		0	0	0	0	0	0
AT1G08115	12.5148	9.71148	12.1323	0	0	0		3.3807	9.42243	8.3025	0	0	0
AT1G08117	0	0	0	0	0	0		0	0	0	0	0	0
AT1G08120	0.0255127	0	0.243344	0	0	0		0.0441893	0	0.421484	0	0	0
AT1G08123	0	0	0	0	0	0		0	0	0	0	0	0
AT1G08125	13.9483	12.4602	11.3701	23.8309	8.41989	0		1.9368	1.75362	0.223219	31.5219	7.29732	0
AT1G08127	0	0	0	0	0	0		0	0	0	0	0	0
AT1G08130	18.9021	12.7853	10.6381	0.268818	0.297982	17.7975		12.7357	10.6291	1.23836	0.465607	0.516119	30.8262
AT1G08133	0	0	0	0	0	0		0	0	0	0	0	0
AT1G08135	0	0.447355	0	0	0	0		0	0.774842	0	0	0	0
AT1G08137	0	0	0.401517	0	0	0		0	0	0.695448	0	0	0
AT1G08140	0	0	0	0	0	0		0	0	0	0	0	0
AT1G08143	0	0	0	0	0	0		0	0	0	0	0	0
AT1G08147	0	0	0	0	0	0		0	0	0	0	0	0
AT1G08150	0	0	0	0	0	0		0	0	0	0	0	0
AT1G08153	0	0.196552	0	0	0	0		0	0.340438	0	0	0	0
AT1G08160	8.78004	6.06018	10.5516	1.7742	6.78657	22.0127		4.24953	1.79204	4.87642	3.07301	11.7547	38.1271
AT1G08165	2.98225	3.31546	3.86168	0	0	0		1.81072	1.65567	3.69245	0	0	0
AT1G08170	0	0	0	0	0	0		0	0	0	0	0	0
AT1G08173	2.65266	1.83956	2.17028	6.59549	1.55613	0		1.85501	2.3204	1.02612	8.77951	2.69529	0
AT1G08177	0	0	0	0	0	0		0	0	0	0	0	0
AT1G08180	9.29852	12.8813	11.3376	0.322582	3.2778	2.81013		1.15216	6.54957	5.71583	0.558729	5.67731	4.86729
AT1G08183	0	0	0	0	0	0		0	0	0	0	0	0
AT1G08187	0	0	0	0	0	0		0	0	0	0	0	0
AT1G08190	31.6421	35.0028	27.4656	23.5173	56.4265	36.1348		6.82815	13.35	8.04527	11.7976	72.716	62.5873
AT1G08193	0	0	0	0	0	0		0	0	0	0	0	0
AT1G08197	0	0	0	0	0	0		0	0	0	0	0	0
AT1G08200	76.5414	75.7686	82.1639	54.3676	102.571	6.08861		5.08376	16.0401	6.39402	16.5107	61.2274	10.5458
AT1G08207	0	0	0	0	0	0		0	0	0	0	0	0
AT1G08210	7.60881	6.2117	6.31815	0.83934	1.92033	0		2.7258	0.862782	1.08896	0.783074	3.3261	0
AT1G08213	0.561279	0	0.267678	0	0	0		0.972164	0	0.463632	0	0	0
AT1G08217	0.345267	1.39186	0.374695	0	0	0		0.598021	1.24684	0.648991	0	0	0
AT1G08220	6.42359	5.23652	10.6183	17.1913	2.97982	0		3.06512	4.70615	4.42054	13.9906	5.16119	0
AT1G08223	0	0	0	0	0	0		0	0	0	0	0	0
AT1G08227	0	0	0	0	0	0		0	0	0	0	0	0
AT1G08230	10.993	13.9486	13.2345	11.8677	24.6486	0.468355		6.16313	6.57295	5.11017	11.3346	8.48351	0.811214
AT1G08237	0	0	0	0	0	0		0	0	0	0	0	0
AT1G08240	0	0	0	0	0	0		0	0	0	0	0	0
AT1G08247	0.102051	0	0	0	0	0		0.176757	0	0	0	0	0
AT1G08250	5.9651	10.4201	9.62756	0.806455	4.68029	0		4.11104	10.3193	2.93109	1.39682	7.81928	0
AT1G08253	0	0	0	0	0	0		0	0	0	0	0	0
AT1G08257	0	0	0	0	0	0		0	0	0	0	0	0
AT1G08260	2.02905	0.550223	1.56033	0	0	0		1.77456	0.608216	0.933061	0	0	0
AT1G08263	0	0	0	0	0	0		0	0	0	0	0	0
AT1G08267	0	0	0	0	0	0		0	0	0	0	0	0
AT1G08270	2.75684	1.65179	2.76841	0	0	0		2.41762	1.55828	4.16292	0	0	0
AT1G08273	0	0.0364641	0	0	0	0		0	0.0631576	0	0	0	0
AT1G08277	0	0	0	0	0	0		0	0	0	0	0	0
AT1G08280	6.38228	1.76699	8.4674	11.3687	0	6.02246		1.09681	2.06459	0.871122	19.6911	0	10.4312
AT1G08283	7.81416	1.47471	2.10524	0	0	0		2.88169	2.42627	2.41799	0	0	0
AT1G08290	2.70502	1.42833	0.454286	0	0	0		1.84475	1.29214	0.0773136	0	0	0
AT1G08293	0	0	0.0365016	0	0	0		0	0	0.0632226	0	0	0
AT1G08297	0	0	0	0	0	0		0	0	0	0	0	0
AT1G08300	1.42051	1.76496	1.08402	0.103352	0.111235	0		1.7357	1.09948	1.22567	0.17901	0.192665	0
AT1G08307	0	0	0	0	0	0		0	0	0	0	0	0
AT1G08310	0.93206	2.02886	2.91764	9.11333	2.15209	0		0.884762	1.88573	4.11854	7.44909	3.72753	0
AT1G08313	0	0	0	0	0	0		0	0	0	0	0	0
AT1G08315	12.4722	16.9502	10.2877	5.914	7.44376	20.6076		4.99111	3.48225	6.53116	10.2434	7.34368	35.6934
AT1G08317	0	0	0	0	0	0		0	0	0	0	0	0
AT1G08320	3.13363	3.87428	2.445	3.82401	0.397309	0		2.79013	1.59612	0.452565	6.62338	0.688159	0
AT1G08323	0	0	0	0	0	0		0	0	0	0	0	0
AT1G08327	0	0	0	0	0	0		0	0	0	0	0	0
AT1G08333	0	0	0	0	0	0		0	0	0	0	0	0
AT1G08340	1.16348	0.196552	0.74352	0	0	0		0.498698	0.340438	0.809624	0	0	0
AT1G08347	0	0	0	0	0	0		0	0	0	0	0	0
AT1G08350	8.04388	3.16483	5.38249	4.65046	60.6549	0		3.60007	0.859298	3.28291	5.0852	97.3436	0
AT1G08353	0.153076	0	0.0730031	0	0	0		0.265136	0	0.126445	0	0	0
AT1G08357	0	0	0	0	0	0		0	0	0	0	0	0
AT1G08360	184.855	158.643	168.533	244.884	194.894	209.903		16.3576	42.2126	18.6049	111.907	33.7456	122.333
AT1G08363	0	0	0	0	0	0		0	0	0	0	0	0
AT1G08367	0	0	0	0	0	0		0	0	0	0	0	0
AT1G08370	18.3922	23.0956	18.8966	25.313	14.934	33.2567		8.01479	11.3064	4.297	32.7186	13.4325	44.8875
AT1G08377	0	0	0	0	0	0		0	0	0	0	0	0
AT1G08380	989.574	1471.74	1486.68	1352.8	1280.61	1447.37		218.473	873.97	721.34	261.07	218.084	607.013
AT1G08383	0	0	0	0	0	0		0	0	0	0	0	0
AT1G08387	1.42062	1.68669	3.27806	13.4368	0	0		1.2708	1.46592	1.78378	16.7807	0	0
AT1G08390	6.14569	10.2853	5.4172	1.13687	0.331091	0		2.6095	5.09697	3.76484	1.96911	0.573466	0
AT1G08393	0	0.147414	0.29143	0	0	0		0	0.255328	0.504771	0	0	0
AT1G08397	0	0	0	0	0	0		0	0	0	0	0	0
AT1G08400	3.78228	1.60421	6.05166	0	8.23142	0		1.22205	1.70258	4.26093	0	14.2572	0
AT1G08403	0	0	0	0	0	0		0	0	0	0	0	0
AT1G08410	22.4545	20.7985	17.2459	17.9351	4.17174	130.487		2.59376	9.01751	8.78264	8.72263	7.22567	226.01
AT1G08413	0	0	0	0	0	0		0	0	0	0	0	0
AT1G08417	0	0	0	0	0	0		0	0	0	0	0	0
AT1G08420	7.79723	14.1105	11.8162	35.4629	14.187	32.9651		3.73751	9.99845	4.37189	23.3557	9.79339	29.351
AT1G08427	0	0	0	0	0	0		0	0	0	0	0	0
AT1G08430	0.0255127	0.145856	0	0	0	0		0.0441893	0.25263	0	0	0	0
AT1G08433	0.129475	0.098276	0.133839	3.41478	0	0		0.224258	0.170219	0.231816	5.63752	0	0
AT1G08437	0	0	0	0	0	0		0	0	0	0	0	0
AT1G08440	0	0	0	0	0	0		0	0	0	0	0	0
AT1G08443	0	0	0	0	0	0		0	0	0	0	0	0
AT1G08447	0	0	0	0	0	0		0	0	0	0	0	0
AT1G08450	80.7432	136.442	116.811	81.9959	192.241	254.391		23.5518	86.1898	63.6288	18.6425	38.9333	147.691
AT1G08453	0	0	0	0	0	0		0	0	0	0	0	0
AT1G08457	0.102051	0	0.352849	0	0	0		0.176757	0	0.611152	0	0	0
AT1G08460	15.4365	15.2733	13.1005	20.1349	10.8093	0		4.88196	6.75466	4.21602	30.6163	13.8498	0
AT1G08463	2.93909	1.87383	2.18904	3.54455	0.956102	16.6943		1.55312	1.33597	0.906592	4.94491	1.4873	28.9154
AT1G08465	34.4769	32.6717	32.9563	47.6078	32.9458	72.1881		3.34434	11.5696	1.75105	61.8307	30.6441	64.0965
AT1G08470	9.20068	12.0105	8.36665	2.57178	18.0257	0		6.01552	6.8027	1.43372	2.36424	25.9118	0
AT1G08473	0	0	0	0	0	0		0	0	0	0	0	0
AT1G08477	0	0	0	26.161	0.331091	0		0	0	0	45.3122	0.573466	0
AT1G08480	78.5588	96.2652	93.4873	164.244	149.178	197.494		15.5519	20.6071	15.705	43.5463	31.7882	11.6284
AT1G08483	0	0	0	0	0	0		0	0	0	0	0	0
AT1G08487	0	0	0	0	0	0		0	0	0	0	0	0
AT1G08490	56.4514	37.8816	48.7982	23.5885	55.3864	63.6963		5.57007	13.3483	3.47912	20.4285	40.2117	110.325
AT1G08493	0	0	0	0	0	0		0	0	0	0	0	0
AT1G08497	0	0	0	0	0	0		0	0	0	0	0	0
AT1G08500	4.43068	3.41631	4.06695	9.09495	0.69529	0		2.42933	3.80961	4.18901	15.7529	1.20428	0
AT1G08503	0	0	0	0	0	0		0	0	0	0	0	0
AT1G08507	3.72824	6.36421	4.24196	0	0.0331091	4.68355		1.67249	4.93021	6.19567	0	0.0573466	8.11214
AT1G08510	34.0346	31.4533	41.6485	31.9032	32.1741	13.9397		6.7853	5.7048	14.9626	33.1813	29.47	17.3627
AT1G08513	0	0.218784	0	0	0	0		0	0.378946	0	0	0	0
AT1G08517	0	0	0	0	0	0		0	0	0	0	0	0
AT1G08520	59.4212	46.8274	70.6652	40.6013	12.4997	70.3944		5.01062	16.0463	19.4176	34.1728	9.74597	92.1184
AT1G08523	0	0	0	0	0	0		0	0	0	0	0	0
AT1G08530	18.1586	27.5483	16.5311	29.3759	20.0249	30.915		6.53135	6.85003	6.78835	33.3999	12.9635	46.4371
AT1G08533	0	0	0	0	0	0		0	0	0	0	0	0
AT1G08537	0	0.510497	0	0	0	0		0	0.884206	0	0	0	0
AT1G08540	39.0008	44.5745	58.7456	29.8478	39.2514	14.3895		7.50767	12.8952	36.1579	26.5541	43.1524	21.3771
AT1G08543	0	0	0	0	0	0		0	0	0	0	0	0
AT1G08547	0.186401	0	0	0	0	0		0.322856	0	0	0	0	0
AT1G08550	63.6049	57.9855	82.5829	38.3395	10.9667	17.4632		11.5792	31.9956	23.5073	26.1735	10.782	25.212
AT1G08553	0	0	0	0	0	0		0	0	0	0	0	0
AT1G08557	0	0	0	0	0	0		0	0	0	0	0	0
AT1G08560	0.690062	0.196552	0.328514	0	0.960163	0		0.655656	0.340438	0.569003	0	1.66305	0
AT1G08563	0	0	0	0	0	0		0	0	0	0	0	0
AT1G08567	0	0	0	0	0	0		0	0	0	0	0	0
AT1G08570	34.3548	37.7209	28.0588	31.9858	88.5153	33.0565		10.7489	14.8251	10.1563	9.7111	82.5244	54.8399
AT1G08573	0.434935	0	0	0	0	0		0.75333	0	0	0	0	0
AT1G08577	0	0	0	0	0	0		0	0	0	0	0	0
AT1G08580	70.8414	67.0501	74.4293	112.035	129.781	167.002		21.6276	4.89887	10.2705	10.4198	21.802	130.424
AT1G08583	0	0	0	0	0	0		0	0	0	0	0	0
AT1G08587	0	0	0	0	0	0		0	0	0	0	0	0
AT1G08590	0.869871	0.393104	0.146006	0	0	0		1.50666	0.680876	0.25289	0	0	0
AT1G08592	1.12425	0.443946	1.73625	4.80019	0	0		1.04707	0.442252	1.52739	8.31417	0	0
AT1G08593	0	0	0	0	0	0		0	0	0	0	0	0
AT1G08600	11.0759	5.46817	7.7107	8.01444	3.04603	0		3.20217	4.56048	4.8404	10.8204	5.27589	0
AT1G08603	0	0	0	0	0	0		0	0	0	0	0	0
AT1G08607	0.0863169	0	0	0	0	0		0.149505	0	0	0	0	0
AT1G08610	3.01372	5.87063	2.18633	0	1.58924	0		1.11948	4.28704	1.78439	0	2.75264	0
AT1G08613	0	0	0	0	0	0		0	0	0	0	0	0
AT1G08620	11.4649	14.2247	13.4102	6.68407	11.855	0.468355		2.69787	4.68709	5.91759	3.37998	0.958945	0.811214
AT1G08623	0	0	0	0	0	0		0	0	0	0	0	0
AT1G08627	0	0	0	0	0	0		0	0	0	0	0	0
AT1G08630	29.0061	19.6183	12.7809	53.6605	4.17174	0		7.52599	10.6773	8.71393	63.7913	7.22567	0
AT1G08633	0	0	0	0	0	0		0	0	0	0	0	0
AT1G08637	0	0	0	0	0	0		0	0	0	0	0	0
AT1G08640	70.5555	70.6092	64.0199	43.0666	50.273	13.003		10.1094	3.39192	3.46954	40.7003	22.4611	17.8767
AT1G08643	5.14141	13.7475	20.3314	0	0	0		3.16495	18.325	14.3021	0	0	0
AT1G08645	0	0	0	0	0	0		0	0	0	0	0	0
AT1G08647	0	0	0	0	0	0		0	0	0	0	0	0
AT1G08650	11.3603	15.6591	17.8498	0	43.0313	39.4115		9.39812	15.8835	18.3286	0	57.512	34.8681
AT1G08653	0	0	0	0	0	0		0	0	0	0	0	0
AT1G08657	0	0	0	11.5205	0	27.1646		0	0	0	19.954	0	47.0504
AT1G08660	12.6997	6.57328	19.4807	6.93551	4.03931	0		1.13704	3.62686	4.88449	12.0127	6.99628	0
AT1G08663	0	0	0	0	0	0		0	0	0	0	0	0
AT1G08667	0	0	0	0	0	0		0	0	0	0	0	0
AT1G08670	0	0	0	0	0	0		0	0	0	0	0	0
AT1G08673	0	0	0	0	0	0		0	0	0	0	0	0
AT1G08677	0	0	0	0	0	0		0	0	0	0	0	0
AT1G08680	17.8644	13.8621	17.1236	4.76839	23.8626	8.43039		4.47015	5.24082	5.16597	1.94971	7.33092	14.6019
AT1G08683	0	0	0	0	0	0		0	0	0	0	0	0
AT1G08687	0	0	0	0	0	0		0	0	0	0	0	0
AT1G08695	0	0	0	0	0	0		0	0	0	0	0	0
AT1G08697	0.345267	0	0	0	0	0		0.598021	0	0	0	0	0
AT1G08700	14.0748	10.5667	16.7801	21.9888	24.2362	14.0524		4.12251	5.20815	5.18018	19.5578	22.0188	24.3395
AT1G08703	0	0	0	0	0	0		0	0	0	0	0	0
AT1G08707	0	0	0	0	0	0		0	0	0	0	0	0
AT1G08710	6.91135	6.84764	5.61934	3.76346	5.463	0		1.31792	4.32443	1.55429	6.5185	9.46219	0
AT1G08713	0.129475	0	0	0	0	0		0.224258	0	0	0	0	0
AT1G08717	0	0	0	0	0	0		0	0	0	0	0	0
AT1G08720	18.8086	12.9514	11.6083	29.3755	9.35507	27.6329		5.12057	9.48877	7.60042	31.502	10.7231	47.8617
AT1G08723	0	0	0	0	0	0		0	0	0	0	0	0
AT1G08727	13.1172	14.2978	11.9634	16.2025	0	7.49368		3.40211	8.25314	4.4003	10.4651	0	12.9794
AT1G08730	0.0255127	0	0.416328	0	0	0		0.0441893	0	0.721101	0	0	0
AT1G08733	0	0	0	0	0	0		0	0	0	0	0	0
AT1G08735	0	0	0.0851703	0	0	0		0	0	0.147519	0	0	0
AT1G08737	0	0	0	0	0	0		0	0	0	0	0	0
AT1G08740	0	0	0	0	0	0		0	0	0	0	0	0
AT1G08743	0	0	0	0	0	0		0	0	0	0	0	0
AT1G08747	0	0	0	0.860219	0	58.2171		0	0	0	1.48994	0	100.835
AT1G08750	17.9586	14.0511	12.8626	19.8101	4.23913	0		6.66216	1.63532	4.55287	17.1598	4.04017	0
AT1G08753	0	0	0	5.0402	0	0		0	0	0	8.72988	0	0
AT1G08757	12.2588	8.33401	8.79241	12.9605	1.72975	14.9874		0.585645	0.610797	4.69554	22.4483	2.91042	25.9589
AT1G08760	12.8417	8.43389	10.7825	10.907	10.3704	10.0374		2.42987	9.55774	1.69723	14.938	9.88642	17.3854
AT1G08763	0.0510254	0.196552	0	4.13407	0	0		0.0883786	0.340438	0	7.16041	0	0
AT1G08765	0	0	0	0	0	0		0	0	0	0	0	0
AT1G08767	0	0	0	0	0	0		0	0	0	0	0	0
AT1G08770	12.9321	10.9228	18.4468	27.0312	39.5118	78.6836		3.17789	0.412062	3.94798	30.9358	51.5148	136.284
AT1G08773	0	0	0	0	0	0		0	0	0	0	0	0
AT1G08775	0	0	0	0	0	0		0	0	0	0	0	0
AT1G08777	0	0	0	0	0	0		0	0	0	0	0	0
AT1G08780	33.2001	21.3134	32.4838	51.6816	20.5323	2.00749		2.98039	17.1243	8.79286	27.8524	21.5141	3.47707
AT1G08785	0	0	0	0	0	0		0	0	0	0	0	0
AT1G08787	0	0	0	0	0	0		0	0	0	0	0	0
AT1G08790	0	0	0	0	0	0		0	0	0	0	0	0
AT1G08795	0	0	0	0	0	0		0	0	0	0	0	0
AT1G08797	0	0	0	0	0	0		0	0	0	0	0	0
AT1G08800	26.5057	20.3425	19.8233	45.8237	23.8197	14.3895		5.64747	4.57029	4.86748	31.7889	23.8601	21.3771
AT1G08803	0.0765381	0.294828	0	0	0	0		0.132568	0.510657	0	0	0	0
AT1G08805	0	0	0	0	0	0		0	0	0	0	0	0
AT1G08807	0	0	0	0	0	0		0	0	0	0	0	0
AT1G08810	5.52549	8.07381	6.81822	0	0	0		1.09158	5.46367	2.41252	0	0	0
AT1G08815	0	0	0	0	0	0		0	0	0	0	0	0
AT1G08817	0	0	0	0	0	0		0	0	0	0	0	0
AT1G08820	28.0839	30.9423	18.2612	49.9878	46.2739	54.705		5.231	2.55267	3.83862	15.2309	50.8914	72.0123
AT1G08823	0	0	0	0	0	0		0	0	0	0	0	0
AT1G08825	0	0	0	0	0	0		0	0	0	0	0	0
AT1G08827	0	0	0	0	0	0		0	0	0	0	0	0
AT1G08830	471.672	464.274	439.888	999.459	1142.35	681.236		31.5311	99.4788	82.044	154.522	541.201	287.737
AT1G08833	0	0	0	0	0	0		0	0	0	0	0	0
AT1G08835	0	0	0	0	0	0		0	0	0	0	0	0
AT1G08840	2.54631	4.80795	3.00776	4.1272	0	0		1.44539	4.47255	1.06377	4.03418	0	0
AT1G08843	0	0	0	0	0	0		0	0	0	0	0	0
AT1G08845	4.39548	4.26838	7.51551	5.86775	5.14994	0		3.03346	4.01421	0.616477	9.8852	8.83408	0
AT1G08847	1.11841	0	0.124898	0	0	0		1.93713	0	0.21633	0	0	0
AT1G08853	0	0	0	0	0	0		0	0	0	0	0	0
AT1G08855	0	0	0	0	0	0		0	0	0	0	0	0
AT1G08857	0.204102	1.86101	0.832656	0	0.662181	0		0.353514	1.91878	1.4422	0	1.14693	0
AT1G08860	1.09705	3.61189	3.39686	6.82121	0.0331091	0		1.90014	0.705948	1.59541	11.8147	0.0573466	0
AT1G08863	0	0	0	0	0	0		0	0	0	0	0	0
AT1G08865	0	0	0	0	0	0		0	0	0	0	0	0
AT1G08867	0	0	0	0	0	0		0	0	0	0	0	0
AT1G08870	0	0	0	0	0	0		0	0	0	0	0	0
AT1G08875	0	0	0	0	0	0		0	0	0	0	0	0
AT1G08877	0	0	0	0	0	0		0	0	0	0	0	0
AT1G08880	99.8031	101.865	90.5192	129.484	114.09	33.9864		21.919	12.4634	47.0736	44.4636	50.2633	31.1612
AT1G08883	0	0	0	0	0	0		0	0	0	0	0	0
AT1G08885	0	0	0	0	0	0		0	0	0	0	0	0
AT1G08887	0	0	0	0	0	0		0	0	0	0	0	0
AT1G08890	12.0517	10.9063	8.83232	6.39214	19.9668	0		5.71497	0.786483	4.40685	6.20992	29.1714	0
AT1G08893	0	0	0	0	0	0		0	0	0	0	0	0
AT1G08895	0	0	0	0	0	0		0	0	0	0	0	0
AT1G08897	0	0	0	0	0	0		0	0	0	0	0	0
AT1G08900	57.668	51.3638	41.0853	38.5089	15.198	6.02246		4.06992	25.728	10.6328	41.6925	16.399	10.4312
AT1G08903	0	0	0	0	0	0		0	0	0	0	0	0
AT1G08905	0	0	0	0	0	0		0	0	0	0	0	0
AT1G08907	0	0	0	0	0	0		0	0	0	0	0	0
AT1G08910	8.3038	6.05863	9.40952	4.89432	3.04603	0		1.67464	5.97223	4.36175	4.69486	5.27589	0
AT1G08913	0	0	0	0	0	0		0	0	0	0	0	0
AT1G08915	0	0	0	0	0	0		0	0	0	0	0	0
AT1G08917	0	0	0	0	0	0		0	0	0	0	0	0
AT1G08920	38.8573	38.6276	34.934	46.7231	88.708	4.64656		10.2135	10.2952	12.7013	21.5226	54.8577	5.78757
AT1G08923	0.0255127	0	0	0	0	0		0.0441893	0	0	0	0	0
AT1G08925	0	0	0	0	0	0		0	0	0	0	0	0
AT1G08927	0	0	0	0	0	0		0	0	0	0	0	0
AT1G08930	495.951	353.097	328.783	566.597	356.753	258.696		69.7537	97.1971	91.7981	100.213	15.0066	207.164
AT1G08933	0	0	0	0	0	0		0	0	0	0	0	0
AT1G08935	0	0	0	0	0	0		0	0	0	0	0	0
AT1G08937	0.416015	1.04383	1.15588	0	0	0		0.366064	1.80797	2.00205	0	0	0
AT1G08940	41.1605	21.8638	28.0099	99.2286	34.15	117.902		8.81311	21.0433	17.6974	51.8566	31.8597	123.835
AT1G08943	0	0	0	0	0	0		0	0	0	0	0	0
AT1G08945	0	0	0	0	0	0		0	0	0	0	0	0
AT1G08947	0	0	0	0	0	0		0	0	0	0	0	0
AT1G08950	0	0	0	0	0	0		0	0	0	0	0	0
AT1G08953	0	0	0	0	0	0		0	0	0	0	0	0
AT1G08955	0	0	0	0	0	0		0	0	0	0	0	0
AT1G08957	0	0	0	0	0	0		0	0	0	0	0	0
AT1G08960	3.30339	4.98641	3.28503	0	2.05276	0		1.36306	2.00311	0.931833	0	3.55549	0
AT1G08963	0	0	0	0	0	0		0	0	0	0	0	0
AT1G08965	0	0	0	0	0	0		0	0	0	0	0	0
AT1G08967	0.0765381	0.442242	1.41171	0	0	0		0.132568	0.765985	2.44515	0	0	0
AT1G08970	30.9114	26.6489	29.6913	42.401	54.4046	23.6859		5.42911	10.0603	7.79383	10.8253	10.0353	31.1811
AT1G08973	2.58091	0.805325	3.59963	0	2.21831	0		2.03543	0.768808	0.842707	0	3.84222	0
AT1G08975	0	0	0	0	0	0		0	0	0	0	0	0
AT1G08977	0	0	0	0	0	0		0	0	0	0	0	0
AT1G08980	31.1253	29.2299	23.145	9.43318	10.6751	0.468355		2.24177	9.26022	14.7945	14.4998	9.46035	0.811214
AT1G08983	0	0	0	0	0	0		0	0	0	0	0	0
AT1G08985	0	0	0	0	0	0		0	0	0	0	0	0
AT1G08987	0	0	0	0	0	0		0	0	0	0	0	0
AT1G08990	0	0	0.231177	0	0	0		0	0	0.40041	0	0	0
AT1G08993	0	0	0	0	0	0		0	0	0	0	0	0
AT1G08995	0	0	0	0	0	0		0	0	0	0	0	0
AT1G08997	0	0	0	0	0	0		0	0	0	0	0	0
AT1G09000	0.310668	0.952739	1.03421	0	0	0		0.538093	0.831424	1.79131	0	0	0
AT1G09003	0	0	0	0	0	0		0	0	0	0	0	0
AT1G09005	0	0	0	0	0	0		0	0	0	0	0	0
AT1G09007	0	0.147414	0	0	0	0		0	0.255328	0	0	0	0
AT1G09010	13.4616	16.1983	17.6258	14.6253	12.5301	0		1.60727	2.6154	10.0977	12.8379	16.3572	0
AT1G09013	0	0	0	0	0	0		0	0	0	0	0	0
AT1G09015	0	0	0	0	0	0		0	0	0	0	0	0
AT1G09017	0	0	0	0	0	0		0	0	0	0	0	0
AT1G09020	26.2138	35.7765	39.9931	52.7437	74.1411	30.3136		1.56632	15.7808	25.1351	35.9409	94.9811	27.0492
AT1G09023	2.79479	0.540518	3.74283	0	0	0		1.87652	0.936204	3.52295	0	0	0
AT1G09025	0	0	0	0	0	0		0	0	0	0	0	0
AT1G09027	11.8668	13.2928	17.1882	0	0	0		6.75497	8.40806	9.2158	0	0	0
AT1G09030	0	0	0	0	0	0		0	0	0	0	0	0
AT1G09033	0	0	0	0	0	0		0	0	0	0	0	0
AT1G09035	0	0	0	0	0	0		0	0	0	0	0	0
AT1G09037	0.0255127	0	0	0	0	0		0.0441893	0	0	0	0	0
AT1G09040	2.03797	0.294828	1.05167	0	0	0		1.30949	0.510657	1.2949	0	0	0
AT1G09043	0	0	0	0	0	0		0	0	0	0	0	0
AT1G09045	0	0	0	0	0	0		0	0	0	0	0	0
AT1G09047	0	0	0	0	0	0		0	0	0	0	0	0
AT1G09050	2.90795	1.25868	1.61839	1.88173	0	0		1.9619	1.09042	1.40263	3.25925	0	0
AT1G09053	0	0	0	0	4.33818	0		0	0	0	0	7.51395	0
AT1G09055	0	0	0	0	0	0		0	0	0	0	0	0
AT1G09057	0	0	0	0	0	0		0	0	0	0	0	0
AT1G09060	21.484	18.5529	16.4512	18.1429	20.6387	25.2912		2.79126	1.86292	4.71524	17.1572	23.8301	43.8056
AT1G09063	0	0	0	0	0	0		0	0	0	0	0	0
AT1G09065	0	0	0	0	0	0		0	0	0	0	0	0
AT1G09067	3.26147	0.734522	1.83375	0	6.1194	11.1295		3.21563	0.529296	2.95763	0	7.64062	19.2769
AT1G09070	190.47	192.808	181.165	540.164	449.622	482.552		34.765	35.8016	69.6336	123.545	129.36	33.1984
AT1G09073	0	0	0	0	0	0		0	0	0	0	0	0
AT1G09075	0	0	0	0	0	0		0	0	0	0	0	0
AT1G09077	0	0	0	0	0	0		0	0	0	0	0	0
AT1G09080	4.83504	8.08428	5.68387	4.94626	1.88722	0		2.44619	6.81213	3.63413	8.56717	3.26876	0
AT1G09083	1.19675	1.63993	2.56842	0	0	0		1.57264	1.49204	2.35816	0	0	0
AT1G09085	0	0	0	0	0	0		0	0	0	0	0	0
AT1G09087	0	0	0	0	0	0		0	0	0	0	0	0
AT1G09090	0.138672	0.4518	0.816523	0	1.02638	0		0.122021	0.401054	0.927569	0	1.77774	0
AT1G09093	0	0	0	0	0	0		0	0	0	0	0	0
AT1G09095	0	0	0	0	0	0		0	0	0	0	0	0
AT1G09097	0	0	0	0	0	0		0	0	0	0	0	0
AT1G09100	29.1518	36.1002	47.4062	76.9295	67.3566	53.2541		2.52651	10.644	18.0411	50.8367	67.916	28.1643
AT1G09103	0	0	0	0	0	0		0	0	0	0	0	0
AT1G09105	0	0	0	0	0	0		0	0	0	0	0	0
AT1G09107	0	0	0	0	0	0		0	0	0	0	0	0
AT1G09110	0	0	0	0	0	0		0	0	0	0	0	0
AT1G09113	0	0	0	0	0	0		0	0	0	0	0	0
AT1G09115	0	0	0	0	0	0		0	0	0	0	0	0
AT1G09117	0	0	0	0	0	0		0	0	0	0	0	0
AT1G09123	0	0	0	0	0	0		0	0	0	0	0	0
AT1G09125	0	0	0	0	0	0		0	0	0	0	0	0
AT1G09127	0	0	0	0	0	0		0	0	0	0	0	0
AT1G09130	117.972	123.824	120.842	87.7449	158.068	77.3496		8.36276	4.5005	10.8498	56.769	50.4096	20.5698
AT1G09133	0	0	0	0	0	0		0	0	0	0	0	0
AT1G09135	0	0	0	0	0	0		0	0	0	0	0	0
AT1G09137	0	0	0	0	0	0		0	0	0	0	0	0
AT1G09140	30.9719	20.8225	24.1302	32.7786	13.6231	0.468355		5.03305	12.5347	4.63195	20.8488	5.45167	0.811214
AT1G09143	0	0	0	0	0	0		0	0	0	0	0	0
AT1G09145	0	0	0	0	0	0		0	0	0	0	0	0
AT1G09147	0	0	0	0	0	0		0	0	0	0	0	0
AT1G09150	31.7465	27.0801	39.4067	32.1747	25.7182	182.399		9.4205	10.5211	10.8879	22.2947	25.2433	276.742
AT1G09153	0	0	0	0	0	0		0	0	0	0	0	0
AT1G09155	0	0	0	0	0	0		0	0	0	0	0	0
AT1G09157	0	0	0	0	0	0		0	0	0	0	0	0
AT1G09160	15.9973	27.0274	17.089	20.9073	7.58198	19.9543		5.58797	16.7093	7.61203	27.7569	13.1324	30.9831
AT1G09163	0	0	0	0	0	0		0	0	0	0	0	0
AT1G09165	0	0	0	0	0	0		0	0	0	0	0	0
AT1G09167	0	0	0	0	0	0		0	0	0	0	0	0
AT1G09170	0	1.56515	0	0	0	0		0	0.631065	0	0	0	0
AT1G09173	0	0	0	0	0	0		0	0	0	0	0	0
AT1G09176	0	0	1.36152	0	0	0		0	0	1.51246	0	0	0
AT1G09177	0	0	0	0	0	0		0	0	0	0	0	0
AT1G09180	0	0.198825	0.0832656	0	0	0		0	0.344374	0.14422	0	0	0
AT1G09183	0	0	0	0	0	0		0	0	0	0	0	0
AT1G09185	0	0	0	0	0	0		0	0	0	0	0	0
AT1G09187	0.0765381	0	0	0	0	0		0.132568	0	0	0	0	0
AT1G09190	1.59384	2.23678	0.874872	0	0	0		0.596857	3.87421	0.874289	0	0	0
AT1G09193	0.0255127	0	0.283072	0	0	0		0.0441893	0	0.250177	0	0	0
AT1G09195	9.13284	11.2105	7.79321	0	30.7471	1.85492		2.12547	9.74238	1.91087	0	40.2838	3.21282
AT1G09197	0	0	0	0	0	0		0	0	0	0	0	0
AT1G09200	43.0372	61.7116	70.1238	73.532	51.2648	55.0472		16.1026	30.5282	44.5381	60.5316	58.7786	80.1595
AT1G09203	0	0	0	0	0	0		0	0	0	0	0	0
AT1G09205	0	0	0	0	0	0		0	0	0	0	0	0
AT1G09207	0	0	0	0	0	0		0	0	0	0	0	0
AT1G09210	277.997	273.34	288.895	161.39	335.328	186.71		32.1942	109.077	112.006	36.7484	193.561	104.539
AT1G09215	0	0	0	0	0	0		0	0	0	0	0	0
AT1G09217	0	0	0	0	0	0		0	0	0	0	0	0
AT1G09220	0.323798	0.393104	1.57031	0	0	0		0.453352	0.680876	1.60726	0	0	0
AT1G09223	0	0	0	0	0	0		0	0	0	0	0	0
AT1G09225	0	0	0	0	0	0		0	0	0	0	0	0
AT1G09227	0	0	0	0	0	0		0	0	0	0	0	0
AT1G09230	8.00242	16.7875	3.8952	5.97184	7.76934	0		3.41016	17.1434	2.80273	8.38768	11.5351	0
AT1G09233	0	0	0	0	0	0		0	0	0	0	0	0
AT1G09235	0	0	0	0	0	0		0	0	0	0	0	0
AT1G09237	0	0	0	0	0	0		0	0	0	0	0	0
AT1G09240	14.8407	19.0984	11.4909	20.3587	21.6365	5.62026		11.7053	11.6218	0.891413	18.1429	19.4171	9.73457
AT1G09243	0	0	0	0	0	0		0	0	0	0	0	0
AT1G09245	0	0	0	0	0	0		0	0	0	0	0	0
AT1G09247	0	0	0	4.56018	0	0		0	0	0	7.89846	0	0
AT1G09250	12.0212	18.2588	18.3352	51.0153	13.9625	8.43039		2.36614	4.83651	7.36203	8.82661	16.9889	14.6019
AT1G09253	0	0	0.166083	0	0	0		0	0	0.287665	0	0	0
AT1G09255	0	0	0	0	0	0		0	0	0	0	0	0
AT1G09257	0	0.492663	0.707019	0	0	0		0	0.230377	0.751688	0	0	0
AT1G09260	0	0	0	0	0	0		0	0	0	0	0	0
AT1G09263	0	0	0	0	0	0		0	0	0	0	0	0
AT1G09265	0	0	0	0	0	0		0	0	0	0	0	0
AT1G09267	0	0	0	0	0	0		0	0	0	0	0	0
AT1G09270	49.8764	54.6648	59.0471	54.7855	19.8007	4.95169		6.4923	14.9255	7.59481	66.496	17.7726	6.30157
AT1G09273	0	0	0	0	0	0		0	0	0	0	0	0
AT1G09277	0	0	0	0	0	0		0	0	0	0	0	0
AT1G09280	6.94617	7.84383	4.45707	1.13687	0.811757	68.1503		4.00661	4.35214	1.63471	1.96911	1.32092	76.0893
AT1G09283	0	0	0	0	0	0		0	0	0	0	0	0
AT1G09287	0	0	0	0	0	0		0	0	0	0	0	0
AT1G09290	8.68328	5.4128	6.37536	8.8183	5.75403	0		3.30484	1.9836	3.27803	13.1025	5.17073	0
AT1G09293	0	0	0	0	0	0		0	0	0	0	0	0
AT1G09297	0.223659	0	0	0	0	0		0.266067	0	0	0	0	0
AT1G09300	6.78262	5.56867	5.69227	11.5205	4.43662	0		1.61384	3.09268	4.6859	19.954	7.68444	0
AT1G09303	0	0	0	0	0	0		0	0	0	0	0	0
AT1G09307	0	0	0	0	0	0		0	0	0	0	0	0
AT1G09310	202.102	265.094	306.381	389.149	268.406	732.681		34.5407	128.519	78.5443	79.5475	163.752	69.4155
AT1G09313	0	0	0	0	0	0		0	0	0	0	0	0
AT1G09317	0	0	0	0	0	0		0	0	0	0	0	0
AT1G09320	4.57559	4.04995	4.56234	29.43	0.629072	38.1423		4.3147	2.65388	2.65664	18.8067	1.08959	66.0644
AT1G09323	0	0	0	0	0	0		0	0	0	0	0	0
AT1G09327	1.85731	2.76803	2.28907	0	1.48991	0		1.62043	4.19585	1.8217	0	2.5806	0
AT1G09330	94.0099	120.919	95.3933	106.897	94.0532	289.885		15.1453	13.5304	6.22353	36.593	31.5908	332.673
AT1G09333	0	0	2.4091	0	0.0993272	0		0	0	4.17269	0	0.17204	0
AT1G09337	0	0	0	0	0	0		0	0	0	0	0	0
AT1G09340	139.352	173.001	210.181	54.2622	26.84	183.992		10.5011	29.5577	54.3123	17.7544	12.2869	113.698
AT1G09343	0	0	0	0	0	0		0	0	0	0	0	0
AT1G09350	1.2027	0.393104	0	0.376346	0	0		1.23092	0.680876	0	0.65185	0	0
AT1G09353	0.129475	0	0	0	0	0		0.224258	0	0	0	0	0
AT1G09357	0	0	0	0	0	0		0	0	0	0	0	0
AT1G09360	0	0	0	0	0	0		0	0	0	0	0	0
AT1G09363	0	0.0994123	0.255511	0	0	0		0	0.172187	0.442558	0	0	0
AT1G09367	0	0	0	0	0	0		0	0	0	0	0	0
AT1G09370	0	0	0	0	0	0		0	0	0	0	0	0
AT1G09373	0	0	0	0	0	0		0	0	0	0	0	0
AT1G09377	0	0	0	0	0	0		0	0	0	0	0	0
AT1G09380	0.241305	0	0.124898	0	0	0		0.353744	0	0.21633	0	0	0
AT1G09383	0	0	0	0	0	0		0	0	0	0	0	0
AT1G09387	0	0	0	0	0	0		0	0	0	0	0	0
AT1G09390	3.43696	1.25226	2.71153	4.67744	0.69529	0		0.450966	0.970841	2.75694	8.10156	1.20428	0
AT1G09393	0	0	0	0	0	0		0	0	0	0	0	0
AT1G09397	0	0	0	0	0	0		0	0	0	0	0	0
AT1G09400	0.357178	0.147414	0.29143	0	0	0		0.61865	0.255328	0.504771	0	0	0
AT1G09407	0	0	0	0	0	0		0	0	0	0	0	0
AT1G09410	0.306152	0	0	0	0	0		0.530272	0	0	0	0	0
AT1G09415	26.3935	29.3787	23.3453	14.6406	13.3648	4.21519		10.5377	10.3149	6.28866	25.3582	11.6153	7.30093
AT1G09417	0	0	0	0	0	0		0	0	0	0	0	0
AT1G09420	5.82989	3.8099	2.75978	8.68071	2.11898	0		3.22124	3.31793	2.95078	10.8762	3.67018	0
AT1G09421	0	0	0	0	0.222471	0		0	0	0	0	0.385331	0
AT1G09423	0	0.049138	0.0121672	0	0	0		0	0.0851095	0.0210742	0	0	0
AT1G09427	0	0	0	0	0	0		0	0	0	0	0	0
AT1G09430	89.8405	118.942	96.1982	154.679	203.676	108.94		6.17856	47.1056	11.9508	28.0795	36.6216	75.1815
AT1G09433	0	0	0	0	0	0		0	0	0	0	0	0
AT1G09437	0	0	0	2.3656	0	0		0	0	0	4.09734	0	0
AT1G09440	0.0765381	0.829115	0	0	0	0		0.132568	0.87876	0	0	0	0
AT1G09443	0	0	0	0	0	0		0	0	0	0	0	0
AT1G09447	0	0	0	0	0	0		0	0	0	0	0	0
AT1G09450	2.54477	0	2.28098	4.08604	0	0		1.0934	0	1.37015	7.07723	0	0
AT1G09453	0	0	0	0	0	0		0	0	0	0	0	0
AT1G09455	0	0	0	0	0	0		0	0	0	0	0	0
AT1G09457	0	0	0	0	0	0		0	0	0	0	0	0
AT1G09460	6.06087	3.96342	2.82749	0.537637	2.45007	0		1.45969	4.27874	2.5983	0.931214	4.24365	0
AT1G09463	0	0.546961	0.29143	0	0	0		0	0.947364	0.504771	0	0	0
AT1G09465	0	0	0	0	0	0		0	0	0	0	0	0
AT1G09467	0	0	0	0	0	0		0	0	0	0	0	0
AT1G09470	1.86199	2.79659	2.34329	0	0	0		1.71143	1.19157	2.39227	0	0	0
AT1G09475	0	0	0	0	0	0		0	0	0	0	0	0
AT1G09477	0	0	0	0	0	0		0	0	0	0	0	0
AT1G09480	18.0453	14.2425	10.1479	16.7875	5.69476	0		7.31562	4.61329	4.75579	13.7552	9.86361	0
AT1G09483	0	0	0	0	0	0		0	0	0	0	0	0
AT1G09485	0	0	0	0	0	0		0	0	0	0	0	0
AT1G09487	0	0	0	0	0	0		0	0	0	0	0	0
AT1G09490	16.6798	12.8402	13.0019	88.1653	17.5807	8.02995		3.92746	4.34242	2.46772	104.861	25.1471	13.9083
AT1G09493	0	0	0.249797	0	0	0		0	0	0.432661	0	0	0
AT1G09495	0	0	0	0	0	0		0	0	0	0	0	0
AT1G09497	0	0	0	0	0	0		0	0	0	0	0	0
AT1G09500	1.63838	1.75806	1.30263	0	0.927054	0		1.97428	1.58097	1.21647	0	1.6057	0
AT1G09503	0	0	0	0	0	0		0	0	0	0	0	0
AT1G09505	0	0	0	0	0	0		0	0	0	0	0	0
AT1G09507	0	0	0	0	0	0		0	0	0	0	0	0
AT1G09510	0	0	0	0	0	0		0	0	0	0	0	0
AT1G09513	0.28064	0	0	0	0	0		0.486082	0	0	0	0	0
AT1G09515	0	0	0	0	0	0		0	0	0	0	0	0
AT1G09517	0	0	0	0	0	0		0	0	0	0	0	0
AT1G09520	19.7889	14.6962	16.1536	5.43013	22.7353	29.038		3.13419	12.9692	4.40654	9.40526	21.3586	50.2953
AT1G09523	0	0	0	0	0	0		0	0	0	0	0	0
AT1G09525	0	0	0	0	0	0		0	0	0	0	0	0
AT1G09527	0	0	0	0	0	0		0	0	0	0	0	0
AT1G09530	10.7035	6.66658	12.771	14.2303	1.48991	0		5.30224	5.92939	11.157	8.48094	2.5806	0
AT1G09533	3.2258	3.37242	5.79266	0	0	0		0.593867	3.15104	5.60781	0	0	0
AT1G09535	0	0	0	0	0	0		0	0	0	0	0	0
AT1G09537	0	0.196552	0	0	0.331091	0		0	0.340438	0	0	0.573466	0
AT1G09540	0.590616	0.196552	0.371469	4.19357	0	0		0.522988	0.340438	0.374737	7.26347	0	0
AT1G09543	0.178589	0	0	0	0	0		0.309325	0	0	0	0	0
AT1G09545	0	0	0	0	0	0		0	0	0	0	0	0
AT1G09547	0	0	0	0	0	0		0	0	0	0	0	0
AT1G09550	0	0	0	0	0	0		0	0	0	0	0	0
AT1G09553	0.178589	0	0	0	0	0		0.309325	0	0	0	0	0
[truncated: 34,816 more rows]

## Sheet: Table S2
Table S2. Genes with significantly different expression levels.
RNAs_Total						RNAs_CoIP
pDMR6 vs pAct2			pPR1 vs pAct2			pDMR6 vs pAct2			pPR1 vs pAct2
UP (0)	DOWN (0)		UP (0)	DOWN (0)		UP (4524)	DOWN (319)		UP (3969)	DOWN (338)
						AT1G01020	AT1G01030		AT1G01020	AT1G16250
						AT1G01040	AT1G01370		AT1G01040	AT5G38410
						AT1G01070	AT1G01790		AT1G01060	AT2G30570
						AT1G01160	AT1G04130		AT1G01160	AT3G19480
						AT1G01210	AT1G04540		AT1G01210	AT5G23660
						AT1G01220	AT1G05562		AT1G01300	AT1G01120
						AT1G01225	AT1G06150		AT1G01360	AT5G66650
						AT1G01250	AT1G06900		AT1G01430	AT5G40570
						AT1G01300	AT1G07480		AT1G01480	AT2G46225
						AT1G01480	AT1G07607		AT1G01550	AT1G09340
						AT1G01715	AT1G07620		AT1G01630	AT1G01990
						AT1G01720	AT1G08130		AT1G01720	AT1G47580
						AT1G01725	AT1G08650		AT1G01725	AT5G14740
						AT1G01840	AT1G09280		AT1G01910	AT1G61640
						AT1G01910	AT1G11880		AT1G01970	AT5G25610
						AT1G01930	AT1G14840		AT1G02080	AT4G19070
						AT1G01970	AT1G14980		AT1G02090	AT5G38610
						AT1G02010	AT1G16250		AT1G02145	AT3G23805
						AT1G02020	AT1G18600		AT1G02220	AT4G04750
						AT1G02080	AT1G19715		AT1G02230	AT5G44020
						AT1G02090	AT1G21470		AT1G02260	AT1G67090
						AT1G02145	AT1G22860		AT1G02290	AT1G63640
						AT1G02150	AT1G26600		AT1G02430	AT1G24490
						AT1G02230	AT1G28530		AT1G02680	AT3G29670
						AT1G02260	AT1G29820		AT1G02870	AT2G07690
						AT1G02290	AT1G30380		AT1G02880	AT2G41890
						AT1G02335	AT1G30820		AT1G02890	AT1G30410
						AT1G02430	AT1G31335		AT1G02910	AT1G55490
						AT1G02460	AT1G33400		AT1G02990	AT5G54770
						AT1G02560	AT1G34150		AT1G03030	AT3G25190
						AT1G02640	AT1G34340		AT1G03060	AT5G12950
						AT1G02680	AT1G42440		AT1G03210	AT3G48430
						AT1G02740	AT1G44110		AT1G03260	AT1G11720
						AT1G02860	AT1G46554		AT1G03280	AT3G22104
						AT1G02870	AT1G47580		AT1G03330	AT3G61620
						AT1G02880	AT1G48720		AT1G03420	AT1G70980
						AT1G02890	AT1G49832		AT1G03560	AT5G01780
						AT1G02910	AT1G50000		AT1G03590	AT3G57800
						AT1G02920	AT1G53790		AT1G03610	AT1G02950
						AT1G02930	AT1G54140		AT1G03750	AT1G12090
						AT1G02990	AT1G55180		AT1G03870	AT1G49430
						AT1G03030	AT1G55750		AT1G04080	AT4G14700
						AT1G03060	AT1G56230		AT1G04120	AT5G08070
						AT1G03090	AT1G56420		AT1G04260	AT1G75880
						AT1G03160	AT1G58170		AT1G04340	AT1G78630
						AT1G03190	AT1G58520		AT1G04350	AT3G51150
						AT1G03210	AT1G61610		AT1G04400	AT5G42825
						AT1G03280	AT1G62540		AT1G04520	AT5G05850
						AT1G03310	AT1G63170		AT1G04550	AT5G49430
						AT1G03360	AT1G65420		AT1G04555	AT5G39790
						AT1G03365	AT1G65790		AT1G04620	AT2G21350
						AT1G03457	AT1G67090		AT1G04640	AT5G30510
						AT1G03560	AT1G67590		AT1G04790	AT1G65032
						AT1G03590	AT1G67600		AT1G04860	AT5G67150
						AT1G03610	AT1G67780		AT1G04910	AT3G50690
						AT1G03650	AT1G68500		AT1G04930	AT5G14960
						AT1G03760	AT1G68810		AT1G04940	AT1G50732
						AT1G03820	AT1G70150		AT1G04950	AT1G33060
						AT1G03870	AT1G70710		AT1G05055	AT1G65420
						AT1G03905	AT1G71850		AT1G05070	AT3G26060
						AT1G04080	AT1G72175		AT1G05140	AT5G06050
						AT1G04120	AT1G72700		AT1G05170	AT3G05327
						AT1G04260	AT1G73100		AT1G05200	AT2G32487
						AT1G04310	AT1G73330		AT1G05210	AT1G28410
						AT1G04340	AT1G73930		AT1G05350	AT5G50110
						AT1G04350	AT1G73950		AT1G05360	AT5G46700
						AT1G04400	AT1G74160		AT1G05385	AT1G75900
						AT1G04490	AT1G74320		AT1G05410	AT1G68080
						AT1G04520	AT1G75130		AT1G05430	AT3G59210
						AT1G04550	AT1G75770		AT1G05500	AT4G36860
						AT1G04555	AT1G75880		AT1G05520	AT5G63200
						AT1G04620	AT1G76280		AT1G05553	AT5G15190
						AT1G04640	AT1G76870		AT1G05620	AT2G36990
						AT1G04790	AT1G77720		AT1G05670	AT4G00905
						AT1G04830	AT1G77870		AT1G05780	AT1G68190
						AT1G04860	AT1G78070		AT1G05805	AT5G40700
						AT1G04910	AT1G78180		AT1G05820	AT1G78770
						AT1G04940	AT1G78630		AT1G05830	AT1G68585
						AT1G04950	AT1G78770		AT1G05870	AT3G49810
						AT1G05065	AT1G79110		AT1G05880	AT3G04140
						AT1G05120	AT1G79710		AT1G05900	AT1G09280
						AT1G05140	AT1G80820		AT1G05910	AT1G54820
						AT1G05170	AT2G01460		AT1G05960	AT4G36430
						AT1G05200	AT2G03060		AT1G06002	AT3G14190
						AT1G05205	AT2G03710		AT1G06110	AT3G24490
						AT1G05210	AT2G05540		AT1G06143	AT1G29710
						AT1G05333	AT2G07698		AT1G06180	AT1G34245
						AT1G05340	AT2G07739		AT1G06220	AT3G53320
						AT1G05350	AT2G11140		AT1G06240	AT4G04740
						AT1G05360	AT2G14860		AT1G06290	AT1G66190
						AT1G05385	AT2G16370		AT1G06380	AT2G39310
						AT1G05410	AT2G16660		AT1G06450	AT1G24880
						AT1G05430	AT2G18210		AT1G06470	AT2G18196
						AT1G05500	AT2G18380		AT1G06500	AT4G21650
						AT1G05553	AT2G20240		AT1G06553	AT1G63850
						AT1G05620	AT2G21630		AT1G06645	AT1G77870
						AT1G05630	AT2G23470		AT1G06670	AT1G35140
						AT1G05675	AT2G23985		AT1G06690	AT5G09125
						AT1G05680	AT2G24190		AT1G06700	AT5G06950
						AT1G05780	AT2G24592		AT1G06770	AT3G11470
						AT1G05830	AT2G26070		AT1G06790	AT3G25030
						AT1G05835	AT2G26400		AT1G06820	AT3G53350
						AT1G05880	AT2G28260		AT1G06870	AT4G28485
						AT1G05900	AT2G28360		AT1G06960	AT1G60600
						AT1G05910	AT2G29940		AT1G06983	AT1G03110
						AT1G05960	AT2G30570		AT1G07128	AT2G47260
						AT1G05970	AT2G32487		AT1G07130	AT1G70740
						AT1G06002	AT2G33640		AT1G07220	AT3G26520
						AT1G06050	AT2G33710		AT1G07260	AT3G54750
						AT1G06140	AT2G33860		AT1G07280	AT1G18170
						AT1G06180	AT2G33980		AT1G07300	AT3G25920
						AT1G06190	AT2G35110		AT1G07350	AT1G58440
						AT1G06220	AT2G35720		AT1G07510	AT1G31600
						AT1G06240	AT2G36050		AT1G07570	AT1G13530
						AT1G06290	AT2G36290		AT1G07705	AT1G68500
						AT1G06380	AT2G36430		AT1G07780	AT2G18380
						AT1G06450	AT2G37230		AT1G07870	AT5G05790
						AT1G06470	AT2G37260		AT1G07900	AT1G22690
						AT1G06500	AT2G37660		AT1G07910	AT2G43550
						AT1G06640	AT2G38185		AT1G07950	AT1G08727
						AT1G06660	AT2G39280		AT1G07970	AT4G16442
						AT1G06670	AT2G40070		AT1G08040	AT3G17750
						AT1G06690	AT2G41312		AT1G08060	AT5G57800
						AT1G06700	AT2G41890		AT1G08125	AT2G07739
						AT1G06720	AT2G42240		AT1G08200	AT5G64040
						AT1G06790	AT2G42800		AT1G08220	AT5G45660
						AT1G06820	AT2G43190		AT1G08230	AT3G06840
						AT1G06870	AT2G43370		AT1G08250	AT4G27490
						AT1G06960	AT2G43550		AT1G08350	AT5G08720
						AT1G06983	AT2G44240		AT1G08400	AT3G06145
						AT1G07128	AT2G45270		AT1G08460	AT1G59520
						AT1G07220	AT2G45510		AT1G08470	AT1G21470
						AT1G07280	AT2G46000		AT1G08620	AT2G42450
						AT1G07350	AT2G46060		AT1G08630	AT3G44050
						AT1G07370	AT2G46070		AT1G08660	AT5G20170
						AT1G07380	AT2G46225		AT1G08710	AT1G67700
						AT1G07510	AT2G47260		AT1G08750	AT2G23030
						AT1G07570	AT2G47680		AT1G08845	AT1G04540
						AT1G07705	AT2G47910		AT1G08890	AT2G20240
						AT1G07780	AT2G48060		AT1G08920	AT1G53200
						AT1G07870	AT2G48150		AT1G08980	AT3G52750
						AT1G07900	AT3G01180		AT1G09010	AT3G22120
						AT1G07950	AT3G02060		AT1G09140	AT5G23070
						AT1G08040	AT3G02820		AT1G09230	AT5G36170
						AT1G08060	AT3G03300		AT1G09290	AT4G30250
						AT1G08125	AT3G04020		AT1G09480	AT1G01790
						AT1G08173	AT3G04140		AT1G09640	AT3G10060
						AT1G08200	AT3G05625		AT1G09660	AT5G13140
						AT1G08220	AT3G05680		AT1G09730	AT2G19670
						AT1G08230	AT3G06145		AT1G09750	AT4G37380
						AT1G08310	AT3G06210		AT1G09810	AT3G01440
						AT1G08320	AT3G06400		AT1G09840	AT3G02060
						AT1G08350	AT3G06950		AT1G09863	AT3G04290
						AT1G08387	AT3G07030		AT1G09930	AT5G11460
						AT1G08460	AT3G07400		AT1G09995	AT2G48150
						AT1G08500	AT3G07410		AT1G10030	AT3G51760
						AT1G08600	AT3G07510		AT1G10130	AT3G24515
						AT1G08620	AT3G09070		AT1G10180	AT5G41240
						AT1G08630	AT3G11470		AT1G10240	AT4G32640
						AT1G08660	AT3G11490		AT1G10270	AT4G37040
						AT1G08750	AT3G12870		AT1G10280	AT1G54380
						AT1G08780	AT3G14190		AT1G10390	AT4G39400
						AT1G08840	AT3G14680		AT1G10417	AT2G21630
						AT1G08845	AT3G15020		AT1G10570	AT1G19690
						AT1G08860	AT3G16320		AT1G10590	AT1G22790
						AT1G08880	AT3G16750		AT1G10750	AT2G47910
						AT1G08890	AT3G17090		AT1G10820	AT1G12250
						AT1G08910	AT3G17626		AT1G10830	AT5G46730
						AT1G08920	AT3G20350		AT1G10890	AT4G09950
						AT1G08930	AT3G21100		AT1G10920	AT3G56180
						AT1G08980	AT3G21250		AT1G10950	AT5G61570
						AT1G09010	AT3G22120		AT1G11020	AT4G25315
						AT1G09080	AT3G22220		AT1G11050	AT3G43600
						AT1G09140	AT3G22810		AT1G11060	AT3G20720
						AT1G09230	AT3G23070		AT1G11100	AT4G24510
						AT1G09270	AT3G24040		AT1G11300	AT3G50440
						AT1G09290	AT3G25410		AT1G11360	AT5G18370
						AT1G09300	AT3G26320		AT1G11380	AT4G16770
						AT1G09390	AT3G27650		AT1G11390	AT5G21970
						AT1G09420	AT3G28160		AT1G11545	AT5G44582
						AT1G09480	AT3G28460		AT1G11570	AT2G42350
						AT1G09530	AT3G29670		AT1G11760	AT2G07698
						AT1G09575	AT3G43600		AT1G11780	AT3G50270
						AT1G09580	AT3G44050		AT1G11800	AT3G62880
						AT1G09640	AT3G46200		AT1G11820	AT2G30210
						AT1G09660	AT3G47850		AT1G11870	AT4G20940
						AT1G09730	AT3G48080		AT1G11890	AT5G05960
						AT1G09750	AT3G48330		AT1G11905	AT5G16370
						AT1G09810	AT3G48430		AT1G12000	AT1G20340
						AT1G09840	AT3G49110		AT1G12020	AT2G31730
						AT1G09863	AT3G49140		AT1G12080	AT1G52150
						AT1G09930	AT3G49420		AT1G12140	AT5G43730
						AT1G09932	AT3G51440		AT1G12240	AT3G21430
						AT1G09940	AT3G53170		AT1G12320	AT2G46910
						AT1G09995	AT3G53320		AT1G12350	AT2G38185
						AT1G10030	AT3G54790		AT1G12430	AT1G18490
						AT1G10130	AT3G57580		AT1G12450	AT3G47510
						AT1G10155	AT3G59210		AT1G12470	AT1G48720
						AT1G10380	AT3G60080		AT1G12480	AT1G04240
						AT1G10390	AT3G61830		AT1G12500	AT1G55090
						AT1G10510	AT3G62300		AT1G12530	AT1G73950
						AT1G10570	AT3G63110		AT1G12640	AT3G28840
						AT1G10820	AT3G63290		AT1G12810	AT2G41530
						AT1G10830	AT4G00905		AT1G12880	AT5G63320
						AT1G10890	AT4G01040		AT1G12930	AT1G70760
						AT1G10950	AT4G01990		AT1G12970	AT4G24230
						AT1G11020	AT4G02280		AT1G13100	AT4G35640
						AT1G11050	AT4G04750		AT1G13110	AT3G16420
						AT1G11060	AT4G08170		AT1G13180	AT2G22140
						AT1G11175	AT4G08700		AT1G13210	AT1G33400
						AT1G11180	AT4G09980		AT1G13260	AT1G17560
						AT1G11280	AT4G10320		AT1G13300	AT5G01510
						AT1G11360	AT4G11100		AT1G13310	AT3G27906
						AT1G11380	AT4G13650		AT1G13340	AT5G44980
						AT1G11390	AT4G13810		AT1G13350	AT4G35970
						AT1G11600	AT4G14770		AT1G13390	AT5G60210
						AT1G11670	AT4G15165		AT1G13470	AT1G27680
						AT1G11680	AT4G15440		AT1G13480	AT5G20225
						AT1G11700	AT4G15975		AT1G13570	AT2G17880
						AT1G11755	AT4G16670		AT1G13730	AT1G79710
						AT1G11760	AT4G17098		AT1G13770	AT5G36220
						AT1G11780	AT4G18425		AT1G13830	AT5G65860
						AT1G11800	AT4G19070		AT1G13880	AT2G34170
						AT1G11820	AT4G19440		AT1G13920	AT5G50670
						AT1G11890	AT4G19510		AT1G13940	AT1G28530
						AT1G11905	AT4G19530		AT1G13950	AT5G39530
						AT1G11950	AT4G21190		AT1G14230	AT4G25260
						AT1G12000	AT4G21650		AT1G14260	AT3G16320
						AT1G12080	AT4G22160		AT1G14270	AT4G19530
						AT1G12140	AT4G22755		AT1G14280	AT4G17260
						AT1G12240	AT4G22890		AT1G14290	AT1G65290
						AT1G12320	AT4G24510		AT1G14300	AT1G55205
						AT1G12350	AT4G27030		AT1G14345	AT2G24592
						AT1G12430	AT4G27060		AT1G14380	AT2G42220
						AT1G12470	AT4G28485		AT1G14440	AT1G18580
						AT1G12500	AT4G30250		AT1G14560	AT5G59990
						AT1G12530	AT4G30400		AT1G14600	AT5G56090
						AT1G12640	AT4G30935		AT1G14620	AT3G23030
						AT1G12680	AT4G31050		AT1G14690	AT5G15790
						AT1G12810	AT4G31210		AT1G14710	AT1G58170
						AT1G12845	AT4G34310		AT1G14740	AT2G42800
						AT1G12860	AT4G35030		AT1G14790	AT1G46554
						AT1G12930	AT4G35420		AT1G14830	AT3G22240
						AT1G12970	AT4G35900		AT1G14850	AT1G51140
						AT1G13030	AT4G35970		AT1G15020	AT4G36530
						AT1G13100	AT4G36430		AT1G15110	AT4G36570
						AT1G13110	AT4G37380		AT1G15200	AT5G63420
						AT1G13120	AT4G38970		AT1G15350	AT3G54890
						AT1G13170	AT5G01510		AT1G15410	AT5G62670
						AT1G13180	AT5G02590		AT1G15430	AT4G02730
						AT1G13210	AT5G03150		AT1G15440	AT1G56080
						AT1G13245	AT5G03190		AT1G15470	AT2G03060
						AT1G13310	AT5G03680		AT1G15500	AT3G02832
						AT1G13340	AT5G04360		AT1G15670	AT1G73965
						AT1G13350	AT5G05790		AT1G15730	AT3G03360
						AT1G13448	AT5G06050		AT1G15780	AT4G35900
						AT1G13480	AT5G06530		AT1G15790	AT1G10120
						AT1G13540	AT5G08070		AT1G15800	AT5G43870
						AT1G13730	AT5G09820		AT1G15920	AT5G43380
						AT1G13770	AT5G10400		AT1G15940	AT1G67590
						AT1G13810	AT5G10920		AT1G15970	AT4G25120
						AT1G13830	AT5G11460		AT1G16040	AT1G10060
						AT1G13880	AT5G11590		AT1G16090	AT5G03120
						AT1G13940	AT5G13770		AT1G16170	AT1G09320
						AT1G13950	AT5G13930		AT1G16190	AT3G61350
						AT1G13980	AT5G14280		AT1G16240	AT1G08130
						AT1G14140	AT5G14390		AT1G16260	AT1G29930
						AT1G14180	AT5G14740		AT1G16300	AT1G77990
						AT1G14230	AT5G14970		AT1G16350	AT3G21100
						AT1G14280	AT5G16810		AT1G16370	AT4G27440
						AT1G14290	AT5G18370		AT1G16400	AT5G61000
						AT1G14300	AT5G20170		AT1G16460	AT2G33330
						AT1G14345	AT5G20225		AT1G16500	AT2G33640
						AT1G14380	AT5G22740		AT1G16540	AT5G17170
						AT1G14560	AT5G23630		AT1G16570	AT5G03190
						AT1G14620	AT5G24160		AT1G16650	AT4G19440
						AT1G14687	AT5G26270		AT1G16670	AT5G10920
						AT1G14690	AT5G35200		AT1G16710	AT3G52170
						AT1G14710	AT5G35450		AT1G16730	AT3G19790
						AT1G14730	AT5G35740		AT1G16870	AT4G21190
						AT1G14740	AT5G36220		AT1G16890	AT5G26270
						AT1G14790	AT5G38410		AT1G16900	AT2G37230
						AT1G14830	AT5G39660		AT1G16930	AT4G35030
						AT1G14850	AT5G39785		AT1G16970	AT5G47190
						AT1G14870	AT5G39790		AT1G17020	AT1G06900
						AT1G15010	AT5G40700		AT1G17050	AT3G29390
						AT1G15020	AT5G41040		AT1G17070	AT4G15930
						AT1G15200	AT5G42750		AT1G17100	AT3G53900
						AT1G15215	AT5G42825		AT1G17110	AT1G22330
						AT1G15270	AT5G43380		AT1G17120	AT3G53170
						AT1G15350	AT5G43730		AT1G17210	AT2G19080
						AT1G15410	AT5G44569		AT1G17230	AT3G02730
						AT1G15430	AT5G45660		AT1G17330	AT2G38300
						AT1G15440	AT5G46110		AT1G17350	AT1G65080
						AT1G15470	AT5G46560		AT1G17440	AT2G32530
						AT1G15500	AT5G46700		AT1G17500	AT3G22810
						AT1G15570	AT5G47490		AT1G17530	AT1G05090
						AT1G15670	AT5G48620		AT1G17600	AT1G21630
						AT1G15730	AT5G50110		AT1G17640	AT2G18890
						AT1G15780	AT5G51100		AT1G17665	AT3G45930
						AT1G15790	AT5G51545		AT1G17680	AT1G47860
						AT1G15800	AT5G51710		AT1G17690	AT1G77720
						AT1G15890	AT5G52890		AT1G17790	AT3G06950
						AT1G15910	AT5G53070		AT1G17840	AT1G58520
						AT1G15920	AT5G54260		AT1G17930	AT1G80820
						AT1G15970	AT5G55010		AT1G17940	AT5G35410
						AT1G16040	AT5G55450		AT1G17980	AT1G14150
						AT1G16090	AT5G57000		AT1G18020	AT4G13650
						AT1G16180	AT5G57110		AT1G18150	AT1G62540
						AT1G16190	AT5G58190		AT1G18160	AT4G08980
						AT1G16240	AT5G58600		AT1G18190	AT1G60525
						AT1G16260	AT5G63420		AT1G18270	AT3G03320
						AT1G16300	AT5G64190		AT1G18290	AT1G06730
						AT1G16350	AT5G65170		AT1G18400	AT3G53530
						AT1G16390	AT5G65360		AT1G18440	AT5G21140
						AT1G16430	AT5G66400		AT1G18480	AT5G22740
						AT1G16460	AT5G66810		AT1G18500	AT1G05560
						AT1G16500	AT5G67150		AT1G18640	AT4G35170
						AT1G16540	AT5G67170		AT1G18680	AT4G15165
						AT1G16630			AT1G18700	AT3G62030
						AT1G16650			AT1G18860	AT3G21260
						AT1G16670			AT1G18870	AT1G30820
						AT1G16710			AT1G18950	AT3G15470
						AT1G16750			AT1G19100	AT4G38770
						AT1G16890			AT1G19140	AT1G56230
						AT1G16900			AT1G19170	AT5G55820
						AT1G16920			AT1G19270	AT5G18410
						AT1G16970			AT1G19290	AT4G35420
						AT1G17020			AT1G19380	AT3G57720
						AT1G17050			AT1G19400	AT1G10095
						AT1G17060			AT1G19430	AT3G51470
						AT1G17100			AT1G19490	AT1G10640
						AT1G17110			AT1G19520	AT5G14105
						AT1G17120			AT1G19580	AT3G21750
						AT1G17145			AT1G19680	AT3G20898
						AT1G17210			AT1G19700	AT1G67780
						AT1G17270			AT1G19770	AT1G68810
						AT1G17330			AT1G19800	AT2G22760
						AT1G17350			AT1G19860
						AT1G17440			AT1G19950
						AT1G17500			AT1G20300
						AT1G17510			AT1G20510
						AT1G17580			AT1G20670
						AT1G17590			AT1G20680
						AT1G17600			AT1G20690
						AT1G17665			AT1G20740
						AT1G17680			AT1G20760
						AT1G17690			AT1G20830
						AT1G17790			AT1G20880
						AT1G17840			AT1G20900
						AT1G17930			AT1G20950
						AT1G17940			AT1G21060
						AT1G17980			AT1G21110
						AT1G18020			AT1G21160
						AT1G18040			AT1G21200
						AT1G18150			AT1G21310
						AT1G18160			AT1G21326
						AT1G18190			AT1G21350
						AT1G18250			AT1G21460
						AT1G18270			AT1G21560
						AT1G18290			AT1G21590
						AT1G18330			AT1G21640
						AT1G18400			AT1G21710
						AT1G18440			AT1G21730
						AT1G18480			AT1G21740
						AT1G18500			AT1G21760
						AT1G18610			AT1G21910
						AT1G18620			AT1G21930
						AT1G18640			AT1G22040
						AT1G18680			AT1G22180
						AT1G18700			AT1G22190
						AT1G18860			AT1G22370
						AT1G18950			AT1G22430
						AT1G19140			AT1G22530
						AT1G19270			AT1G22590
						AT1G19380			AT1G22620
						AT1G19400			AT1G22650
						AT1G19430			AT1G22700
						AT1G19440			AT1G22710
						AT1G19510			AT1G22870
						AT1G19520			AT1G22882
						AT1G19530			AT1G22900
						AT1G19580			AT1G22920
						AT1G19600			AT1G22940
						AT1G19610			AT1G22970
						AT1G19660			AT1G23090
						AT1G19680			AT1G23120
						AT1G19700			AT1G23150
						AT1G19770			AT1G23180
						AT1G19780			AT1G23360
						AT1G19800			AT1G23380
						AT1G19860			AT1G23550
						AT1G19880			AT1G23740
						AT1G20160			AT1G23800
						AT1G20270			AT1G23860
						AT1G20300			AT1G23950
						AT1G20540			AT1G24095
						AT1G20640			AT1G24160
						AT1G20670			AT1G24240
						AT1G20680			AT1G24280
						AT1G20740			AT1G24440
						AT1G20760			AT1G24530
						AT1G20816			AT1G24560
						AT1G20830			AT1G24575
						AT1G20850			AT1G24610
						AT1G20880			AT1G24625
						AT1G20890			AT1G25150
						AT1G20910			AT1G25175
						AT1G20950			AT1G25280
						AT1G21110			AT1G25375
						AT1G21160			AT1G25390
						AT1G21200			AT1G25480
						AT1G21320			AT1G25540
						AT1G21350			AT1G25570
						AT1G21400			AT1G25580
						AT1G21460			AT1G26120
						AT1G21580			AT1G26130
						AT1G21590			AT1G26150
						AT1G21610			AT1G26190
						AT1G21640			AT1G26200
						AT1G21650			AT1G26450
						AT1G21710			AT1G26620
						AT1G21730			AT1G26650
						AT1G21740			AT1G26660
						AT1G21760			AT1G26670
						AT1G21840			AT1G26762
						AT1G21910			AT1G26840
						AT1G21930			AT1G26910
						AT1G22040			AT1G26930
						AT1G22050			AT1G26960
						AT1G22065			AT1G27110
						AT1G22180			AT1G27320
						AT1G22190			AT1G27340
						AT1G22220			AT1G27430
						AT1G22230			AT1G27435
						AT1G22430			AT1G27440
						AT1G22530			AT1G27480
						AT1G22590			AT1G27510
						AT1G22620			AT1G27520
						AT1G22650			AT1G27600
						AT1G22660			AT1G27630
						AT1G22700			AT1G27700
						AT1G22740			AT1G27752
						AT1G22870			AT1G27850
						AT1G22882			AT1G27900
						AT1G22900			AT1G27910
						AT1G22920			AT1G27980
						AT1G22960			AT1G28120
						AT1G22970			AT1G28200
						AT1G23090			AT1G28210
						AT1G23230			AT1G28240
						AT1G23360			AT1G28390
						AT1G23550			AT1G28420
						AT1G23560			AT1G28520
						AT1G23860			AT1G28580
						AT1G23880			AT1G28680
						AT1G23950			AT1G29050
						AT1G24040			AT1G29200
						AT1G24050			AT1G29240
						AT1G24160			AT1G29300
						AT1G24210			AT1G29320
						AT1G24240			AT1G29340
						AT1G24440			AT1G29350
						AT1G24530			AT1G29390
						AT1G24560			AT1G29630
						AT1G24575			AT1G29700
						AT1G24610			AT1G29750
						AT1G24625			AT1G29760
						AT1G24706			AT1G29785
						AT1G24764			AT1G29900
						AT1G25150			AT1G29940
						AT1G25175			AT1G29950
						AT1G25180			AT1G29965
						AT1G25230			AT1G30040
						AT1G25280			AT1G30190
						AT1G25320			AT1G30200
						AT1G25390			AT1G30320
						AT1G25540			AT1G30330
						AT1G25570			AT1G30400
						AT1G25580			AT1G30420
						AT1G26100			AT1G30450
						AT1G26120			AT1G30460
						AT1G26130			AT1G30475
						AT1G26150			AT1G30480
						AT1G26210			AT1G30500
						AT1G26240			AT1G30640
						AT1G26340			AT1G30680
						AT1G26440			AT1G30755
						AT1G26620			AT1G30825
						AT1G26650			AT1G30835
						AT1G26660			AT1G30880
						AT1G26670			AT1G30960
						AT1G26740			AT1G31010
						AT1G26910			AT1G31120
						AT1G26930			AT1G31130
						AT1G27030			AT1G31160
						AT1G27110			AT1G31170
						AT1G27200			AT1G31280
						AT1G27320			AT1G31350
						AT1G27340			AT1G31440
						AT1G27360			AT1G31500
						AT1G27370			AT1G31550
						AT1G27430			AT1G31710
						AT1G27435			AT1G31810
						AT1G27440			AT1G31814
						AT1G27470			AT1G31820
						AT1G27510			AT1G31940
						AT1G27520			AT1G32160
						AT1G27600			AT1G32170
						AT1G27630			AT1G32330
						AT1G27700			AT1G32410
						AT1G27752			AT1G32520
						AT1G27840			AT1G32540
						AT1G27850			AT1G32583
						AT1G27900			AT1G32740
						AT1G28010			AT1G33030
						AT1G28070			AT1G33110
						AT1G28130			AT1G33140
						AT1G28200			AT1G33250
						AT1G28210			AT1G33330
						AT1G28240			AT1G33390
						AT1G28390			AT1G33560
						AT1G28420			AT1G33610
						AT1G28570			AT1G33720
						AT1G28580			AT1G33950
						AT1G28710			AT1G33960
						AT1G29030			AT1G34060
						AT1G29160			AT1G34120
						AT1G29240			AT1G34130
						AT1G29300			AT1G34180
						AT1G29340			AT1G34270
						AT1G29350			AT1G34320
						AT1G29357			AT1G34370
						AT1G29380			AT1G34570
						AT1G29390			AT1G34750
						AT1G29410			AT1G34760
						AT1G29450			AT1G34780
						AT1G29500			AT1G35180
						AT1G29510			AT1G35260
						AT1G29550			AT1G35430
						AT1G29720			AT1G35470
						AT1G29760			AT1G35670
						AT1G29785			AT1G36640
						AT1G29900			AT1G36940
						AT1G29940			AT1G41830
						AT1G29950			AT1G42480
						AT1G29965			AT1G42540
						AT1G30040			AT1G43130
						AT1G30110			AT1G43790
						AT1G30190			AT1G43860
						AT1G30200			AT1G43910
						AT1G30400			AT1G44100
						AT1G30420			AT1G44130
						AT1G30450			AT1G44170
						AT1G30475			AT1G44350
						AT1G30480			AT1G44835
						AT1G30490			AT1G44910
						AT1G30510			AT1G45145
						AT1G30545			AT1G45150
						AT1G30610			AT1G45165
						AT1G30640			AT1G45231
						AT1G30690			AT1G45332
						AT1G30755			AT1G45688
						AT1G30814			AT1G46120
						AT1G30825			AT1G46264
						AT1G30835			AT1G47340
						AT1G30880			AT1G47490
						AT1G31010			AT1G47640
						AT1G31070			AT1G47720
						AT1G31120			AT1G47960
						AT1G31130			AT1G48000
						AT1G31150			AT1G48090
						AT1G31160			AT1G48175
						AT1G31170			AT1G48240
						AT1G31190			AT1G48310
						AT1G31230			AT1G48380
						AT1G31280			AT1G48460
						AT1G31350			AT1G48480
						AT1G31410			AT1G48490
						AT1G31440			AT1G48550
						AT1G31490			AT1G48570
						AT1G31550			AT1G48610
						AT1G31760			AT1G48620
						AT1G31820			AT1G48870
						AT1G31835			AT1G48950
						AT1G32160			AT1G48960
						AT1G32170			AT1G49000
						AT1G32330			AT1G49130
						AT1G32410			AT1G49160
						AT1G32530			AT1G49245
						AT1G32540			AT1G49340
						AT1G32730			AT1G49400
						AT1G32740			AT1G49840
						AT1G33030			AT1G49890
						AT1G33110			AT1G49980
						AT1G33250			AT1G50030
						AT1G33330			AT1G50120
						AT1G33390			AT1G50170
						AT1G33410			AT1G50290
						AT1G33475			AT1G50300
						AT1G33560			AT1G50360
						AT1G33610			AT1G50460
						AT1G33720			AT1G50480
						AT1G33800			AT1G50490
						AT1G33811			AT1G50500
						AT1G33930			AT1G50570
						AT1G34010			AT1G50620
						AT1G34065			AT1G50700
						AT1G34110			AT1G50900
						AT1G34120			AT1G51090
						AT1G34130			AT1G51170
						AT1G34180			AT1G51270
						AT1G34270			AT1G51350
						AT1G34320			AT1G51360
						AT1G34370			AT1G51390
						AT1G34380			AT1G51550
						AT1G34420			AT1G51560
						AT1G34570			AT1G51580
						AT1G34750			AT1G51600
						AT1G34760			AT1G51620
						AT1G34780			AT1G51740
						AT1G35220			AT1G51745
						AT1G35260			AT1G51800
						AT1G35320			AT1G51850
						AT1G35430			AT1G51913
						AT1G35470			AT1G52000
						AT1G35516			AT1G52160
						AT1G35660			AT1G52190
						AT1G35670			AT1G52260
						AT1G36640			AT1G52315
						AT1G41830			AT1G52320
						AT1G42480			AT1G52347
						AT1G43130			AT1G52360
						AT1G43670			AT1G52370
						AT1G43860			AT1G52540
						AT1G44100			AT1G52565
						AT1G44130			AT1G52670
						AT1G44170			AT1G52730
						AT1G44350			AT1G52760
						AT1G44780			AT1G52780
						AT1G44835			AT1G52800
						AT1G44900			AT1G52855
						AT1G44910			AT1G52890
						AT1G45150			AT1G52905
						AT1G45165			AT1G53000
						AT1G45231			AT1G53035
						AT1G45688			AT1G53110
						AT1G46120			AT1G53120
						AT1G47230			AT1G53165
						AT1G47240			AT1G53170
						AT1G47330			AT1G53300
						AT1G47490			AT1G53330
						AT1G47520			AT1G53390
						AT1G47640			AT1G53450
						AT1G47655			AT1G53460
						AT1G47720			AT1G53480
						AT1G47820			AT1G53560
						AT1G47900			AT1G53720
						AT1G47960			AT1G53800
						AT1G48090			AT1G53880
						AT1G48140			AT1G53885
						AT1G48240			AT1G53900
						AT1G48270			AT1G53903
						AT1G48310			AT1G53920
						AT1G48380			AT1G54090
						AT1G48460			AT1G54115
						AT1G48490			AT1G54150
						AT1G48520			AT1G54200
						AT1G48540			AT1G54260
						AT1G48550			AT1G54350
						AT1G48570			AT1G54355
						AT1G48610			AT1G54570
						AT1G48620			AT1G54575
						AT1G48635			AT1G54650
						AT1G48650			AT1G55000
						AT1G48750			AT1G55020
						AT1G48770			AT1G55100
						AT1G48960			AT1G55130
						AT1G49160			AT1G55150
						AT1G49180			AT1G55152
						AT1G49245			AT1G55170
						AT1G49310			AT1G55250
						AT1G49320			AT1G55325
						AT1G49350			AT1G55370
						AT1G49400			AT1G55500
						AT1G49560			AT1G55520
						AT1G49580			AT1G55610
						AT1G49630			AT1G55620
						AT1G49880			AT1G55675
						AT1G49890			AT1G55690
						AT1G49980			AT1G55760
						AT1G50030			AT1G55775
						AT1G50120			AT1G55880
						AT1G50170			AT1G55890
						AT1G50240			AT1G56090
						AT1G50260			AT1G56120
						AT1G50290			AT1G56190
						AT1G50460			AT1G56200
						AT1G50480			AT1G56320
						AT1G50500			AT1G56350
						AT1G50570			AT1G56430
						AT1G50620			AT1G56440
						AT1G50640			AT1G56500
						AT1G50840			AT1G56520
						AT1G51090			AT1G56590
						AT1G51270			AT1G57540
						AT1G51350			AT1G57600
						AT1G51360			AT1G57610
						AT1G51430			AT1G57650
						AT1G51540			AT1G57700
						AT1G51550			AT1G57720
						AT1G51600			AT1G57765
						AT1G51620			AT1G57790
						AT1G51740			AT1G57980
						AT1G51745			AT1G58210
						AT1G51800			AT1G58225
						AT1G51850			AT1G58340
						AT1G51913			AT1G58360
						AT1G52000			AT1G58470
						AT1G52140			AT1G58561
						AT1G52190			AT1G58848
						AT1G52200			AT1G59218
						AT1G52245			AT1G59710
						AT1G52260			AT1G59750
						AT1G52315			AT1G59760
						AT1G52320			AT1G59820
						AT1G52347			AT1G59960
						AT1G52360			AT1G59970
						AT1G52370			AT1G59990
						AT1G52500			AT1G60080
						AT1G52540			AT1G60140
						AT1G52565			AT1G60160
						AT1G52630			AT1G60230
						AT1G52670			AT1G60270
						AT1G52730			AT1G60420
						AT1G52760			AT1G60430
						AT1G52855			AT1G60550
						AT1G52890			AT1G60650
						AT1G52905			AT1G60660
						AT1G53000			AT1G60890
						AT1G53035			AT1G60900
						AT1G53090			AT1G61000
						AT1G53110			AT1G61010
						AT1G53120			AT1G61040
						AT1G53165			AT1G61065
						AT1G53170			AT1G61120
						AT1G53280			AT1G61240
						AT1G53290			AT1G61560
						AT1G53300			AT1G61670
						AT1G53390			AT1G61680
						AT1G53440			AT1G61740
						AT1G53450			AT1G61890
						AT1G53460			AT1G61990
						AT1G53480			AT1G62170
						AT1G53520			AT1G62430
						AT1G53770			AT1G62510
						AT1G53800			AT1G62570
						AT1G53870			AT1G62600
						AT1G53880			AT1G62610
						AT1G53885			AT1G62640
						AT1G53890			AT1G62810
						AT1G53903			AT1G62850
						AT1G53920			AT1G62935
						AT1G54090			AT1G62960
						AT1G54115			AT1G63020
						AT1G54150			AT1G63050
						AT1G54200			AT1G63110
						AT1G54217			AT1G63130
						AT1G54260			AT1G63180
						AT1G54310			AT1G63245
						AT1G54350			AT1G63420
						AT1G54440			AT1G63460
						AT1G54570			AT1G63660
						AT1G54575			AT1G63680
						AT1G54990			AT1G63720
						AT1G55000			AT1G63750
						AT1G55080			AT1G63880
						AT1G55150			AT1G63900
						AT1G55152			AT1G63940
						AT1G55170			AT1G64060
						AT1G55270			AT1G64105
						AT1G55280			AT1G64140
						AT1G55325			AT1G64190
						AT1G55350			AT1G64330
						AT1G55370			AT1G64405
						AT1G55500			AT1G64500
						AT1G55510			AT1G64580
						AT1G55520			AT1G64610
						AT1G55590			AT1G64710
						AT1G55610			AT1G64770
						AT1G55620			AT1G64810
						AT1G55690			AT1G64840
						AT1G55760			AT1G64890
						AT1G55775			AT1G64900
						AT1G55805			AT1G64950
						AT1G55810			AT1G64970
						AT1G55820			AT1G65000
						AT1G55860			AT1G65020
						AT1G55870			AT1G65280
						AT1G55890			AT1G65320
						AT1G55915			AT1G65430
						AT1G55930			AT1G65481
						AT1G56060			AT1G65484
						AT1G56120			AT1G65486
						AT1G56180			AT1G65580
						AT1G56190			AT1G65650
						AT1G56240			AT1G65950
						AT1G56260			AT1G65985
						AT1G56500			AT1G66080
						AT1G56520			AT1G66130
						AT1G57540			AT1G66140
						AT1G57720			AT1G66150
						AT1G57765			AT1G66160
						AT1G58060			AT1G66230
						AT1G58070			AT1G66340
						AT1G58140			AT1G66400
						AT1G58190			AT1G66520
						AT1G58200			AT1G66580
						AT1G58210			AT1G66740
						AT1G58360			AT1G66840
						AT1G58470			AT1G66900
						AT1G58848			AT1G66910
						AT1G59218			AT1G66920
						AT1G59510			AT1G66980
						AT1G59620			AT1G67060
						AT1G59710			AT1G67070
						AT1G59760			AT1G67120
						AT1G59820			AT1G67170
						AT1G59890			AT1G67190
						AT1G59950			AT1G67210
						AT1G59960			AT1G67265
						AT1G59970			AT1G67300
						AT1G59990			AT1G67325
						AT1G60080			AT1G67328
						AT1G60140			AT1G67365
						AT1G60420			AT1G67400
						AT1G60550			AT1G67410
						AT1G60560			AT1G67440
						AT1G60610			AT1G67520
						AT1G60660			AT1G67530
						AT1G60740			AT1G67570
						AT1G60770			AT1G67580
						AT1G60850			AT1G67660
						AT1G60860			AT1G67680
						AT1G60890			AT1G67850
						AT1G60900			AT1G67865
						AT1G61000			AT1G67870
						AT1G61010			AT1G67930
						AT1G61040			AT1G68020
						AT1G61170			AT1G68060
						AT1G61210			AT1G68070
						AT1G61340			AT1G68130
						AT1G61430			AT1G68185
						AT1G61490			AT1G68220
						AT1G61560			AT1G68260
						AT1G61580			AT1G68320
						AT1G61670			AT1G68390
						AT1G61740			AT1G68410
						AT1G61890			AT1G68550
						AT1G61980			AT1G68710
						AT1G62045			AT1G68720
						AT1G62110			AT1G68740
						AT1G62170			AT1G68790
						AT1G62330			AT1G69060
						AT1G62430			AT1G69070
						AT1G62500			AT1G69160
						AT1G62510			AT1G69170
						AT1G62570			AT1G69220
						AT1G62600			AT1G69252
						AT1G62610			AT1G69270
						AT1G62730			AT1G69295
						AT1G62810			AT1G69310
						AT1G62830			AT1G69330
						AT1G62880			AT1G69360
						AT1G62950			AT1G69410
						AT1G62960			AT1G69420
						AT1G63020			AT1G69450
						AT1G63110			AT1G69520
						AT1G63120			AT1G69570
						AT1G63160			AT1G69572
						AT1G63180			AT1G69610
						AT1G63295			AT1G69640
						AT1G63420			AT1G69680
						AT1G63430			AT1G69730
						AT1G63460			AT1G69740
						AT1G63580			AT1G69810
						AT1G63660			AT1G70060
						AT1G63680			AT1G70100
						AT1G63720			AT1G70140
						AT1G63750			AT1G70180
						AT1G63855			AT1G70210
						AT1G63880			AT1G70230
						AT1G63940			AT1G70290
						AT1G64050			AT1G70350
						AT1G64060			AT1G70570
						AT1G64080			AT1G70620
						AT1G64105			AT1G70770
						AT1G64140			AT1G71015
						AT1G64160			AT1G71020
						AT1G64185			AT1G71050
						AT1G64190			AT1G71070
						AT1G64330			AT1G71170
						AT1G64500			AT1G71210
						AT1G64572			AT1G71350
						AT1G64610			AT1G71360
						AT1G64640			AT1G71400
						AT1G64660			AT1G71410
						AT1G64770			AT1G71440
						AT1G64840			AT1G71710
						AT1G64900			AT1G71750
						AT1G64950			AT1G71810
						AT1G64970			AT1G71820
						AT1G64990			AT1G71840
						AT1G65000			AT1G71910
						AT1G65030			AT1G72040
						AT1G65070			AT1G72050
						AT1G65240			AT1G72090
						AT1G65280			AT1G72120
						AT1G65390			AT1G72180
						AT1G65430			AT1G72190
						AT1G65470			AT1G72280
						AT1G65481			AT1G72300
						AT1G65484			AT1G72320
						AT1G65486			AT1G72340
						AT1G65580			AT1G72420
						AT1G65650			AT1G72480
						AT1G65845			AT1G72540
						AT1G65985			AT1G72550
						AT1G66070			AT1G72645
						AT1G66130			AT1G72730
						AT1G66140			AT1G72740
						AT1G66150			AT1G72750
						AT1G66160			AT1G72920
						AT1G66230			AT1G72970
						AT1G66340			AT1G73020
						AT1G66400			AT1G73090
						AT1G66530			AT1G73177
						AT1G66580			AT1G73200
						AT1G66730			AT1G73250
						AT1G66740			AT1G73380
						AT1G66760			AT1G73390
						AT1G66840			AT1G73430
						AT1G66900			AT1G73460
						AT1G66920			AT1G73650
						AT1G66980			AT1G73660
						AT1G67060			AT1G73670
						AT1G67070			AT1G73740
						AT1G67170			AT1G73770
						AT1G67190			AT1G73820
						AT1G67325			AT1G73840
						AT1G67520			AT1G73885
						AT1G67570			AT1G73960
						AT1G67580			AT1G74010
						AT1G67660			AT1G74040
						AT1G67680			AT1G74090
						AT1G67690			AT1G74210
						AT1G67720			AT1G74310
						AT1G67750			AT1G74330
						AT1G67792			AT1G74360
						AT1G67880			AT1G74370
						AT1G67930			AT1G74580
						AT1G67960			AT1G74740
						AT1G68060			AT1G74810
						AT1G68070			AT1G74880
						AT1G68130			AT1G75140
						AT1G68185			AT1G75180
						AT1G68220			AT1G75190
						AT1G68238			AT1G75200
						AT1G68260			AT1G75230
						AT1G68340			AT1G75340
						AT1G68390			AT1G75420
						AT1G68410			AT1G75560
						AT1G68550			AT1G75670
						AT1G68580			AT1G75710
						AT1G68710			AT1G75760
						AT1G68720			AT1G75810
						AT1G68765			AT1G75850
						AT1G68795			AT1G75960
						AT1G68840			AT1G75980
						AT1G69060			AT1G76050
						AT1G69070			AT1G76065
						AT1G69160			AT1G76090
						AT1G69170			AT1G76130
						AT1G69220			AT1G76140
						AT1G69252			AT1G76320
						AT1G69270			AT1G76340
						AT1G69295			AT1G76405
						AT1G69310			AT1G76470
						AT1G69330			AT1G76510
						AT1G69360			AT1G76550
						AT1G69410			AT1G76560
						AT1G69420			AT1G76590
						AT1G69450			AT1G76600
						AT1G69523			AT1G76620
						AT1G69570			AT1G76710
						AT1G69572			AT1G76780
						AT1G69610			AT1G76880
						AT1G69640			AT1G76900
						AT1G69680			AT1G76955
						AT1G69730			AT1G77000
						AT1G69810			AT1G77020
						AT1G70060			AT1G77122
						AT1G70090			AT1G77140
						AT1G70100			AT1G77145
						AT1G70140			AT1G77220
						AT1G70170			AT1G77260
						AT1G70180			AT1G77350
						AT1G70210			AT1G77380
						AT1G70290			AT1G77400
						AT1G70350			AT1G77420
						AT1G70410			AT1G77500
						AT1G70570			AT1G77620
						AT1G70610			AT1G77670
						AT1G70620			AT1G77740
						AT1G70750			AT1G77800
						AT1G70770			AT1G77890
						AT1G70790			AT1G78000
						AT1G70920			AT1G78060
						AT1G71015			AT1G78100
						AT1G71020			AT1G78150
						AT1G71070			AT1G78270
						AT1G71170			AT1G78380
						AT1G71210			AT1G78650
						AT1G71350			AT1G78660
						AT1G71400			AT1G78700
						AT1G71410			AT1G78870
						AT1G71440			AT1G78895
						AT1G71710			AT1G78915
						AT1G71750			AT1G78920
						AT1G71820			AT1G78995
						AT1G71840			AT1G79010
						AT1G71860			AT1G79020
						AT1G71865			AT1G79050
						AT1G72030			AT1G79070
						AT1G72040			AT1G79080
						AT1G72050			AT1G79150
						AT1G72180			AT1G79200
						AT1G72190			AT1G79280
						AT1G72280			AT1G79350
						AT1G72320			AT1G79410
						AT1G72340			AT1G79630
						AT1G72420			AT1G79660
						AT1G72480			AT1G79750
						AT1G72500			AT1G79850
						AT1G72550			AT1G79930
						AT1G72645			AT1G79940
						AT1G72740			AT1G79985
						AT1G72750			AT1G80190
						AT1G72770			AT1G80280
						AT1G72790			AT1G80290
						AT1G72810			AT1G80300
						AT1G72920			AT1G80325
						AT1G73080			AT1G80450
						AT1G73177			AT1G80490
						AT1G73200			AT1G80560
						AT1G73210			AT1G80610
						AT1G73250			AT1G80650
						AT1G73260			AT1G80680
						AT1G73390			AT1G80700
						AT1G73430			AT1G80810
						AT1G73460			AT1G80840
						AT1G73540			AT1G80910
						AT1G73590			AT1G80930
						AT1G73650			AT1G80940
						AT1G73660			AT2G01021
						AT1G73690			AT2G01070
						AT1G73740			AT2G01080
						AT1G73810			AT2G01150
						AT1G73820			AT2G01170
						AT1G73840			AT2G01180
						AT1G73880			AT2G01440
						AT1G73970			AT2G01720
						AT1G73990			AT2G01818
						AT1G74010			AT2G01860
						AT1G74090			AT2G01870
						AT1G74180			AT2G01910
						AT1G74330			AT2G02010
						AT1G74360			AT2G02160
						AT1G74430			AT2G02350
						AT1G74510			AT2G02410
						AT1G74660			AT2G02590
						AT1G74740			AT2G02730
						AT1G74750			AT2G02750
						AT1G74800			AT2G02765
						AT1G74850			AT2G02820
						AT1G74880			AT2G02960
						AT1G75010			AT2G02970
						AT1G75030			AT2G02990
						AT1G75180			AT2G03070
						AT1G75190			AT2G03090
						AT1G75230			AT2G03140
						AT1G75240			AT2G03220
						AT1G75335			AT2G03340
						AT1G75390			AT2G03430
						AT1G75420			AT2G03450
						AT1G75560			AT2G03500
						AT1G75670			AT2G03530
						AT1G75710			AT2G03590
						AT1G75760			AT2G03620
						AT1G75810			AT2G03690
						AT1G75850			AT2G03750
						AT1G75945			AT2G03780
						AT1G75980			AT2G03890
						AT1G76050			AT2G03980
						AT1G76060			AT2G04030
						AT1G76065			AT2G04040
						AT1G76090			AT2G04070
						AT1G76120			AT2G04080
						AT1G76130			AT2G04160
						AT1G76140			AT2G04305
						AT1G76170			AT2G04350
						AT1G76320			AT2G04360
						AT1G76340			AT2G04410
						AT1G76380			AT2G04430
						AT1G76510			AT2G04540
						AT1G76550			AT2G04650
						AT1G76560			AT2G04842
						AT1G76590			AT2G04940
						AT1G76600			AT2G05120
						AT1G76620			AT2G05170
						AT1G76880			AT2G05518
						AT1G76900			AT2G05810
						AT1G76955			AT2G06000
						AT1G77000			AT2G06010
						AT1G77020			AT2G06990
						AT1G77030			AT2G07050
						AT1G77122			AT2G07175
						AT1G77140			AT2G07360
						AT1G77145			AT2G07671
						AT1G77250			AT2G07718
						AT1G77260			AT2G07773
						AT1G77280			AT2G08345
						AT1G77320			AT2G12550
						AT1G77350			AT2G13370
						AT1G77380			AT2G13540
						AT1G77400			AT2G13650
						AT1G77420			AT2G13665
						AT1G77460			AT2G13800
						AT1G77500			AT2G13840
						AT1G77570			AT2G14080
						AT1G77670			AT2G14255
						AT1G77690			AT2G14285
						AT1G77740			AT2G14460
						AT1G77800			AT2G14560
						AT1G77890			AT2G14610
						AT1G78010			AT2G14620
						AT1G78100			AT2G14740
						AT1G78190			AT2G14850
						AT1G78265			AT2G14878
						AT1G78280			AT2G14880
						AT1G78370			AT2G14900
						AT1G78660			AT2G15230
						AT1G78700			AT2G15240
						AT1G78830			AT2G15280
						AT1G78870			AT2G15320
						AT1G78895			AT2G15390
						AT1G78920			AT2G15480
						AT1G78930			AT2G15530
						AT1G78960			AT2G15695
						AT1G78995			AT2G15730
						AT1G79010			AT2G15790
						AT1G79020			AT2G16050
						AT1G79050			AT2G16060
						AT1G79080			AT2G16380
						AT1G79150			AT2G16485
						AT1G79200			AT2G16530
						AT1G79260			AT2G16595
						AT1G79280			AT2G16650
						AT1G79430			AT2G16940
						AT1G79460			AT2G16950
						AT1G79660			AT2G17020
						AT1G79720			AT2G17230
						AT1G79750			AT2G17250
						AT1G79820			AT2G17265
						AT1G79850			AT2G17270
						AT1G79930			AT2G17410
						AT1G79940			AT2G17510
						AT1G79985			AT2G17550
						AT1G80050			AT2G17700
						AT1G80070			AT2G17705
						AT1G80190			AT2G17730
						AT1G80210			AT2G17800
						AT1G80270			AT2G17820
						AT1G80280			AT2G17870
						AT1G80300			AT2G17975
						AT1G80310			AT2G17980
						AT1G80325			AT2G18000
						AT1G80450			AT2G18030
						AT1G80460			AT2G18110
						AT1G80490			AT2G18230
						AT1G80560			AT2G18280
						AT1G80610			AT2G18350
						AT1G80640			AT2G18465
						AT1G80650			AT2G18760
						AT1G80680			AT2G18780
						AT1G80700			AT2G18840
						AT1G80720			AT2G18915
						AT1G80810			AT2G18940
						AT1G80840			AT2G19190
						AT1G80900			AT2G19385
						AT1G80910			AT2G19590
						AT1G80940			AT2G19640
						AT2G01150			AT2G19690
						AT2G01180			AT2G19710
						AT2G01300			AT2G19780
						AT2G01440			AT2G19880
						AT2G01480			AT2G19950
						AT2G01505			AT2G20020
						AT2G01590			AT2G20050
						AT2G01720			AT2G20140
						AT2G01755			AT2G20190
						AT2G01818			AT2G20370
						AT2G01860			AT2G20400
						AT2G01870			AT2G20490
						AT2G01910			AT2G20540
						AT2G02010			AT2G20560
						AT2G02160			AT2G20740
						AT2G02590			AT2G20760
						AT2G02730			AT2G20780
						AT2G02750			AT2G20810
						AT2G02780			AT2G20840
						AT2G02820			AT2G20900
						AT2G02880			AT2G20950
						AT2G02955			AT2G21190
						AT2G02960			AT2G21195
						AT2G02970			AT2G21300
						AT2G02990			AT2G21390
						AT2G03050			AT2G21470
						AT2G03070			AT2G21830
						AT2G03090			AT2G21860
						AT2G03330			AT2G21940
						AT2G03340			AT2G22100
						AT2G03430			AT2G22230
						AT2G03450			AT2G22240
						AT2G03530			AT2G22250
						AT2G03590			AT2G22400
						AT2G03620			AT2G22540
						AT2G03667			AT2G22690
						AT2G03670			AT2G22790
						AT2G03690			AT2G22830
						AT2G03750			AT2G22840
						AT2G03780			AT2G22910
						AT2G03890			AT2G23040
						AT2G03980			AT2G23080
						AT2G04030			AT2G23110
						AT2G04040			AT2G23130
						AT2G04080			AT2G23140
						AT2G04160			AT2G23270
						AT2G04305			AT2G23340
						AT2G04350			AT2G23420
						AT2G04360			AT2G23460
						AT2G04410			AT2G23672
						AT2G04540			AT2G23755
						AT2G04650			AT2G23790
						AT2G04842			AT2G23830
						AT2G04845			AT2G23890
						AT2G05170			AT2G23945
						AT2G05210			AT2G23950
						AT2G05518			AT2G24120
						AT2G05590			AT2G24150
						AT2G05810			AT2G24230
						AT2G05920			AT2G24240
						AT2G06010			AT2G24260
						AT2G06040			AT2G24285
						AT2G06990			AT2G24395
						AT2G06995			AT2G24440
						AT2G07050			AT2G24755
						AT2G07175			AT2G24830
						AT2G07360			AT2G24945
						AT2G07495			AT2G25000
						AT2G07718			AT2G25010
						AT2G08345			AT2G25140
						AT2G09990			AT2G25300
						AT2G11000			AT2G25350
						AT2G12550			AT2G25520
						AT2G13370			AT2G25605
						AT2G13540			AT2G25610
						AT2G13610			AT2G25730
						AT2G13650			AT2G26000
						AT2G13800			AT2G26010
						AT2G13820			AT2G26100
						AT2G13840			AT2G26170
						AT2G13960			AT2G26200
						AT2G14080			AT2G26240
						AT2G14170			AT2G26290
						AT2G14247			AT2G26470
						AT2G14285			AT2G26480
						AT2G14740			AT2G26510
						AT2G14850			AT2G26580
						AT2G14878			AT2G26650
						AT2G14900			AT2G26695
						AT2G15230			AT2G26730
						AT2G15240			AT2G26770
						AT2G15280			AT2G26780
						AT2G15290			AT2G26810
						AT2G15320			AT2G26830
						AT2G15390			AT2G26860
						AT2G15480			AT2G26970
						AT2G15530			AT2G26980
						AT2G15695			AT2G27090
						AT2G15760			AT2G27100
						AT2G16050			AT2G27110
						AT2G16060			AT2G27200
						AT2G16380			AT2G27230
						AT2G16485			AT2G27285
						AT2G16530			AT2G27360
						AT2G16595			AT2G27400
						AT2G16650			AT2G27470
						AT2G16710			AT2G27760
						AT2G16770			AT2G27770
						AT2G16880			AT2G27790
						AT2G16950			AT2G27810
						AT2G17020			AT2G27820
						AT2G17230			AT2G27980
						AT2G17250			AT2G28060
						AT2G17265			AT2G28110
						AT2G17270			AT2G28130
						AT2G17280			AT2G28230
						AT2G17300			AT2G28240
						AT2G17380			AT2G28250
						AT2G17410			AT2G28290
						AT2G17442			AT2G28330
						AT2G17510			AT2G28470
						AT2G17560			AT2G28500
						AT2G17570			AT2G28520
						AT2G17640			AT2G28540
						AT2G17670			AT2G28605
						AT2G17700			AT2G28740
						AT2G17705			AT2G28790
						AT2G17730			AT2G28910
						AT2G17780			AT2G28940
						AT2G17787			AT2G29020
						AT2G17800			AT2G29120
						AT2G17820			AT2G29200
						AT2G17830			AT2G29340
						AT2G17870			AT2G29510
						AT2G17980			AT2G29900
						AT2G18030			AT2G29910
						AT2G18110			AT2G30000
						AT2G18193			AT2G30120
						AT2G18230			AT2G30230
						AT2G18280			AT2G30260
						AT2G18340			AT2G30330
						AT2G18350			AT2G30350
						AT2G18520			AT2G30440
						AT2G18600			AT2G30460
						AT2G18700			AT2G30470
						AT2G18750			AT2G30590
						AT2G18840			AT2G30600
						AT2G18915			AT2G30720
						AT2G18990			AT2G30766
						AT2G19170			AT2G30770
						AT2G19180			AT2G30880
						AT2G19190			AT2G30910
						AT2G19380			AT2G30942
						AT2G19385			AT2G31010
						AT2G19400			AT2G31070
						AT2G19460			AT2G31110
						AT2G19480			AT2G31130
						AT2G19500			AT2G31240
						AT2G19530			AT2G31260
						AT2G19600			AT2G31280
						AT2G19650			AT2G31350
						AT2G19690			AT2G31450
						AT2G19710			AT2G31530
						AT2G19880			AT2G31560
						AT2G19950			AT2G31580
						AT2G20020			AT2G31660
						AT2G20050			AT2G31725
						AT2G20140			AT2G31945
						AT2G20300			AT2G31960
						AT2G20310			AT2G32040
						AT2G20340			AT2G32295
						AT2G20370			AT2G32390
						AT2G20400			AT2G32400
						AT2G20560			AT2G32410
						AT2G20650			AT2G32450
						AT2G20670			AT2G32500
						AT2G20740			AT2G32520
						AT2G20780			AT2G32560
						AT2G20790			AT2G32680
						AT2G20815			AT2G32730
						AT2G20840			AT2G32810
						AT2G20900			AT2G32850
						AT2G20940			AT2G32880
						AT2G20950			AT2G32960
						AT2G21070			AT2G32980
						AT2G21150			AT2G33210
						AT2G21190			AT2G33435
						AT2G21195			AT2G33510
						AT2G21390			AT2G33530
						AT2G21470			AT2G33600
						AT2G21540			AT2G33620
						AT2G21590			AT2G33730
						AT2G21640			AT2G33735
						AT2G21830			AT2G33770
						AT2G21860			AT2G33840
						AT2G22100			AT2G34040
						AT2G22230			AT2G34357
						AT2G22250			AT2G34410
						AT2G22330			AT2G34460
						AT2G22400			AT2G34500
						AT2G22540			AT2G34520
						AT2G22560			AT2G34560
						AT2G22810			AT2G34570
						AT2G22840			AT2G34600
						AT2G22850			AT2G34690
						AT2G22910			AT2G34720
						AT2G23040			AT2G34730
						AT2G23080			AT2G34750
						AT2G23090			AT2G34770
						AT2G23100			AT2G34810
						AT2G23130			AT2G34840
						AT2G23140			AT2G35060
						AT2G23200			AT2G35120
						AT2G23270			AT2G35170
						AT2G23340			AT2G35190
						AT2G23420			AT2G35230
						AT2G23460			AT2G35320
						AT2G23520			AT2G35450
						AT2G23672			AT2G35470
						AT2G23755			AT2G35520
						AT2G23790			AT2G35605
						AT2G23830			AT2G35610
						AT2G23890			AT2G35620
						AT2G23980			AT2G35630
						AT2G24150			AT2G35650
						AT2G24195			AT2G35658
						AT2G24240			AT2G35660
						AT2G24250			AT2G35736
						AT2G24395			AT2G35910
						AT2G24520			AT2G35920
						AT2G24530			AT2G36000
						AT2G24645			AT2G36070
						AT2G24690			AT2G36080
						AT2G24830			AT2G36120
						AT2G24970			AT2G36250
						AT2G25010			AT2G36340
						AT2G25050			AT2G36490
						AT2G25060			AT2G36570
						AT2G25100			AT2G36792
						AT2G25180			AT2G36800
						AT2G25200			AT2G36870
						AT2G25300			AT2G36950
						AT2G25350			AT2G37080
						AT2G25355			AT2G37110
						AT2G25560			AT2G37195
						AT2G25610			AT2G37200
						AT2G25690			AT2G37210
						AT2G25730			AT2G37400
						AT2G25920			AT2G37430
						AT2G26000			AT2G37480
						AT2G26100			AT2G37500
						AT2G26110			AT2G37520
						AT2G26140			AT2G37540
						AT2G26150			AT2G37570
						AT2G26200			AT2G37580
						AT2G26240			AT2G37585
						AT2G26270			AT2G37620
						AT2G26350			AT2G37760
						AT2G26470			AT2G37950
						AT2G26480			AT2G38050
						AT2G26510			AT2G38180
						AT2G26580			AT2G38240
						AT2G26695			AT2G38340
						AT2G26730			AT2G38380
						AT2G26770			AT2G38410
						AT2G26780			AT2G38610
						AT2G26810			AT2G38640
						AT2G26830			AT2G38660
						AT2G26930			AT2G38750
						AT2G26970			AT2G38790
						AT2G26980			AT2G38810
						AT2G27060			AT2G38960
						AT2G27090			AT2G39030
						AT2G27100			AT2G39080
						AT2G27110			AT2G39190
						AT2G27130			AT2G39330
						AT2G27200			AT2G39340
						AT2G27230			AT2G39450
						AT2G27285			AT2G39510
						AT2G27360			AT2G39670
						AT2G27389			AT2G39681
						AT2G27400			AT2G39705
						AT2G27470			AT2G39710
						AT2G27590			AT2G39910
						AT2G27770			AT2G39920
						AT2G27790			AT2G39970
						AT2G27800			AT2G40020
						AT2G27810			AT2G40090
						AT2G27820			AT2G40190
						AT2G27980			AT2G40280
						AT2G28060			AT2G40390
						AT2G28110			AT2G40410
						AT2G28120			AT2G40420
						AT2G28130			AT2G40475
						AT2G28230			AT2G40570
						AT2G28290			AT2G40590
						AT2G28310			AT2G40650
						AT2G28330			AT2G40670
						AT2G28470			AT2G40750
						AT2G28480			AT2G40770
						AT2G28500			AT2G40780
						AT2G28520			AT2G40800
						AT2G28540			AT2G40820
						AT2G28710			AT2G40890
						AT2G28740			AT2G40920
						AT2G28790			AT2G40930
						AT2G28880			AT2G40970
						AT2G28910			AT2G40980
						AT2G28940			AT2G41060
						AT2G29020			AT2G41160
						AT2G29120			AT2G41230
						AT2G29340			AT2G41370
						AT2G29440			AT2G41440
						AT2G29500			AT2G41460
						AT2G29510			AT2G41500
						AT2G29550			AT2G41540
						AT2G29730			AT2G41560
						AT2G29900			AT2G41630
						AT2G30000			AT2G41650
						AT2G30160			AT2G41700
						AT2G30230			AT2G41705
						AT2G30260			AT2G41710
						AT2G30280			AT2G41730
						AT2G30330			AT2G41940
						AT2G30350			AT2G41945
						AT2G30360			AT2G41960
						AT2G30395			AT2G41980
						AT2G30420			AT2G42080
						AT2G30440			AT2G42160
						AT2G30460			AT2G42170
						AT2G30470			AT2G42270
						AT2G30590			AT2G42300
						AT2G30600			AT2G42400
						AT2G30695			AT2G42485
						AT2G30720			AT2G42610
						AT2G30766			AT2G42670
						AT2G30880			AT2G42700
						AT2G30910			AT2G42740
						AT2G30942			AT2G42840
						AT2G31070			AT2G42860
						AT2G31090			AT2G42890
						AT2G31110			AT2G42950
						AT2G31130			AT2G43070
						AT2G31260			AT2G43100
						AT2G31280			AT2G43210
						AT2G31350			AT2G43240
						AT2G31450			AT2G43250
						AT2G31530			AT2G43650
						AT2G31580			AT2G43750
						AT2G31585			AT2G44010
						AT2G31660			AT2G44150
						AT2G31725			AT2G44180
						AT2G31945			AT2G44410
						AT2G31960			AT2G44430
						AT2G32020			AT2G44640
						AT2G32030			AT2G44680
						AT2G32040			AT2G44710
						AT2G32260			AT2G44730
						AT2G32290			AT2G44740
						AT2G32400			AT2G44760
						AT2G32410			AT2G44770
						AT2G32415			AT2G44790
						AT2G32430			AT2G44900
						AT2G32450			AT2G44980
						AT2G32480			AT2G45210
						AT2G32500			AT2G45220
						AT2G32520			AT2G45260
						AT2G32560			AT2G45360
						AT2G32640			AT2G45380
						AT2G32680			AT2G45470
						AT2G32810			AT2G45540
						AT2G32850			AT2G45590
						AT2G32860			AT2G45630
						AT2G32950			AT2G45700
						AT2G32960			AT2G45770
						AT2G32970			AT2G45850
						AT2G32980			AT2G45970
						AT2G32990			AT2G46020
						AT2G33120			AT2G46030
						AT2G33435			AT2G46100
						AT2G33510			AT2G46140
						AT2G33530			AT2G46150
						AT2G33540			AT2G46320
						AT2G33600			AT2G46420
						AT2G33730			AT2G46470
						AT2G33770			AT2G46490
						AT2G33835			AT2G46560
						AT2G33840			AT2G46590
						AT2G34000			AT2G46620
						AT2G34010			AT2G46640
						AT2G34040			AT2G46670
						AT2G34260			AT2G46710
						AT2G34300			AT2G46735
						AT2G34380			AT2G46750
						AT2G34410			AT2G46870
						AT2G34460			AT2G46930
						AT2G34500			AT2G46940
						AT2G34520			AT2G47060
						AT2G34560			AT2G47070
						AT2G34570			AT2G47160
						AT2G34580			AT2G47240
						AT2G34600			AT2G47250
						AT2G34640			AT2G47330
						AT2G34690			AT2G47440
						AT2G34720			AT2G47620
						AT2G34730			AT2G47650
						AT2G34750			AT2G47710
						AT2G34770			AT2G47820
						AT2G34810			AT2G47850
						AT2G34840			AT2G47950
						AT2G34930			AT2G47960
						AT2G35060			AT2G47980
						AT2G35120			AT2G48010
						AT2G35155			AT2G48121
						AT2G35170			AT2G48160
						AT2G35320			AT3G01040
						AT2G35470			AT3G01060
						AT2G35500			AT3G01150
						AT2G35520			AT3G01160
						AT2G35605			AT3G01320
						AT2G35610			AT3G01360
						AT2G35620			AT3G01370
						AT2G35630			AT3G01460
						AT2G35650			AT3G01510
						AT2G35658			AT3G01560
						AT2G35710			AT3G01610
						AT2G35730			AT3G01780
						AT2G35736			AT3G01800
						AT2G35800			AT3G01820
						AT2G35880			AT3G01860
						AT2G36000			AT3G01980
						AT2G36070			AT3G02020
						AT2G36080			AT3G02140
						AT2G36120			AT3G02160
						AT2G36230			AT3G02200
						AT2G36250			AT3G02250
						AT2G36307			AT3G02260
						AT2G36360			AT3G02320
						AT2G36390			AT3G02350
						AT2G36400			AT3G02530
						AT2G36420			AT3G02535
						AT2G36490			AT3G02540
						AT2G36740			AT3G02550
						AT2G36770			AT3G02770
						AT2G36780			AT3G02800
						AT2G36800			AT3G02840
						AT2G36870			AT3G02930
						AT2G37050			AT3G02990
						AT2G37060			AT3G03000
						AT2G37080			AT3G03010
						AT2G37110			AT3G03100
						AT2G37180			AT3G03110
						AT2G37195			AT3G03120
						AT2G37300			AT3G03160
						AT2G37400			AT3G03180
						AT2G37430			AT3G03305
						AT2G37480			AT3G03380
						AT2G37500			AT3G03470
						AT2G37510			AT3G03490
						AT2G37520			AT3G03520
						AT2G37530			AT3G03570
						AT2G37540			AT3G03590
						AT2G37570			AT3G03630
						AT2G37585			AT3G03640
						AT2G37600			AT3G03710
						AT2G37690			AT3G03773
						AT2G37760			AT3G03810
						AT2G37790			AT3G03840
						AT2G37950			AT3G03850
						AT2G38050			AT3G03880
						AT2G38180			AT3G04010
						AT2G38210			AT3G04030
						AT2G38340			AT3G04040
						AT2G38410			AT3G04060
						AT2G38420			AT3G04080
						AT2G38570			AT3G04110
						AT2G38610			AT3G04260
						AT2G38640			AT3G04300
						AT2G38660			AT3G04420
						AT2G38695			AT3G04460
						AT2G38750			AT3G04480
						AT2G38790			AT3G04500
						AT2G38810			AT3G04520
						AT2G38840			AT3G04560
						AT2G38870			AT3G04590
						AT2G38960			AT3G04605
						AT2G39030			AT3G04610
						AT2G39080			AT3G04685
						AT2G39100			AT3G04720
						AT2G39140			AT3G04770
						AT2G39190			AT3G04930
						AT2G39200			AT3G05000
						AT2G39340			AT3G05010
						AT2G39440			AT3G05090
						AT2G39450			AT3G05100
						AT2G39470			AT3G05120
						AT2G39518			AT3G05160
						AT2G39670			AT3G05170
						AT2G39681			AT3G05200
						AT2G39705			AT3G05250
						AT2G39710			AT3G05270
						AT2G39870			AT3G05290
						AT2G39910			AT3G05350
						AT2G39970			AT3G05520
						AT2G40020			AT3G05850
						AT2G40090			AT3G05970
						AT2G40113			AT3G06060
						AT2G40130			AT3G06110
						AT2G40160			AT3G06150
						AT2G40200			AT3G06190
						AT2G40280			AT3G06250
						AT2G40316			AT3G06270
						AT2G40390			AT3G06320
						AT2G40410			AT3G06355
						AT2G40420			AT3G06410
						AT2G40475			AT3G06450
						AT2G40540			AT3G06470
						AT2G40630			AT3G06480
						AT2G40640			AT3G06500
						AT2G40650			AT3G06540
						AT2G40760			AT3G06610
						AT2G40780			AT3G06620
						AT2G40800			AT3G06670
						AT2G40820			AT3G06730
						AT2G40840			AT3G06750
						AT2G40860			AT3G06770
						AT2G40890			AT3G06790
						AT2G40920			AT3G06820
						AT2G40930			AT3G06910
						AT2G40950			AT3G06930
						AT2G40970			AT3G06940
						AT2G40980			AT3G07010
						AT2G41160			AT3G07040
						AT2G41170			AT3G07080
						AT2G41210			AT3G07090
						AT2G41230			AT3G07140
						AT2G41310			AT3G07160
						AT2G41370			AT3G07180
						AT2G41430			AT3G07210
						AT2G41440			AT3G07215
						AT2G41460			AT3G07220
						AT2G41500			AT3G07310
						AT2G41520			AT3G07350
						AT2G41540			AT3G07440
						AT2G41560			AT3G07555
						AT2G41630			AT3G07630
						AT2G41640			AT3G07690
						AT2G41650			AT3G07730
						AT2G41700			AT3G07760
						AT2G41710			AT3G07870
						AT2G41730			AT3G07930
						AT2G41905			AT3G07980
						AT2G41945			AT3G08020
						AT2G41960			AT3G08505
						AT2G41980			AT3G08630
						AT2G42080			AT3G08670
						AT2G42160			AT3G08720
						AT2G42200			AT3G08780
						AT2G42300			AT3G08840
						AT2G42400			AT3G08870
						AT2G42610			AT3G08880
						AT2G42670			AT3G08920
						AT2G42700			AT3G08943
						AT2G42740			AT3G08950
						AT2G42840			AT3G08970
						AT2G42870			AT3G09000
						AT2G42890			AT3G09010
						AT2G42950			AT3G09030
						AT2G43100			AT3G09100
						AT2G43200			AT3G09220
						AT2G43210			AT3G09230
						AT2G43250			AT3G09300
						AT2G43260			AT3G09350
						AT2G43280			AT3G09360
						AT2G43340			AT3G09405
						AT2G43430			AT3G09410
						AT2G43650			AT3G09520
						AT2G44010			AT3G09650
						AT2G44040			AT3G09670
						AT2G44150			AT3G09690
						AT2G44180			AT3G09720
						AT2G44280			AT3G09880
						AT2G44410			AT3G10010
						AT2G44430			AT3G10140
						AT2G44440			AT3G10220
						AT2G44480			AT3G10405
						AT2G44510			AT3G10525
						AT2G44680			AT3G10700
						AT2G44730			AT3G10820
						AT2G44750			AT3G10960
						AT2G44770			AT3G10970
						AT2G44790			AT3G11000
						AT2G44798			AT3G11010
						AT2G44830			AT3G11070
						AT2G44840			AT3G11090
						AT2G44850			AT3G11100
						AT2G44980			AT3G11130
						AT2G45023			AT3G11220
						AT2G45050			AT3G11280
						AT2G45080			AT3G11402
						AT2G45150			AT3G11410
						AT2G45210			AT3G11420
						AT2G45220			AT3G11580
						AT2G45260			AT3G11590
						AT2G45360			AT3G11591
						AT2G45380			AT3G11600
						AT2G45470			AT3G11810
						AT2G45540			AT3G11840
						AT2G45590			AT3G11850
						AT2G45630			AT3G11890
						AT2G45700			AT3G11900
						AT2G45770			AT3G12020
						AT2G45850			AT3G12040
						AT2G45970			AT3G12080
						AT2G46020			AT3G12100
						AT2G46030			AT3G12140
						AT2G46140			AT3G12150
						AT2G46150			AT3G12220
						AT2G46160			AT3G12350
						AT2G46310			AT3G12370
						AT2G46320			AT3G12380
						AT2G46380			AT3G12480
						AT2G46420			AT3G12550
						AT2G46470			AT3G12560
						AT2G46490			AT3G12570
						AT2G46500			AT3G12587
						AT2G46530			AT3G12590
						AT2G46560			AT3G12600
						AT2G46590			AT3G12640
						AT2G46620			AT3G12650
						AT2G46630			AT3G12670
						AT2G46670			AT3G12700
						AT2G46710			AT3G12730
						AT2G46735			AT3G12750
						AT2G46750			AT3G12930
						AT2G46830			AT3G12950
						AT2G46870			AT3G12977
						AT2G46940			AT3G13040
						AT2G47060			AT3G13050
						AT2G47070			AT3G13062
						AT2G47110			AT3G13070
						AT2G47140			AT3G13080
						AT2G47180			AT3G13090
						AT2G47240			AT3G13100
						AT2G47250			AT3G13130
						AT2G47330			AT3G13222
						AT2G47440			AT3G13224
						AT2G47490			AT3G13225
						AT2G47620			AT3G13226
						AT2G47850			AT3G13300
						AT2G47900			AT3G13360
						AT2G47950			AT3G13410
						AT2G47960			AT3G13430
						AT2G47980			AT3G13432
						AT2G47990			AT3G13440
						AT2G48075			AT3G13460
						AT2G48160			AT3G13560
						AT3G01040			AT3G13570
						AT3G01060			AT3G13610
						AT3G01080			AT3G13670
						AT3G01160			AT3G13674
						AT3G01320			AT3G13860
						AT3G01360			AT3G13970
						AT3G01430			AT3G14090
						AT3G01460			AT3G14130
						AT3G01510			AT3G14172
						AT3G01550			AT3G14220
						AT3G01560			AT3G14400
						AT3G01610			AT3G14440
						AT3G01660			AT3G14470
						AT3G01800			AT3G14560
						AT3G01820			AT3G14620
						AT3G01860			AT3G14720
						AT3G01930			AT3G14750
						AT3G01980			AT3G14790
						AT3G02020			AT3G14910
						AT3G02040			AT3G15010
						AT3G02050			AT3G15060
						AT3G02110			AT3G15080
						AT3G02140			AT3G15110
						AT3G02160			AT3G15160
						AT3G02200			AT3G15180
						AT3G02250			AT3G15220
						AT3G02260			AT3G15350
						AT3G02280			AT3G15351
						AT3G02290			AT3G15353
						AT3G02320			AT3G15358
						AT3G02350			AT3G15380
						AT3G02490			AT3G15420
						AT3G02530			AT3G15430
						AT3G02535			AT3G15460
						AT3G02540			AT3G15480
						AT3G02550			AT3G15520
						AT3G02640			AT3G15570
						AT3G02770			AT3G15580
						AT3G02780			AT3G15770
						AT3G02800			AT3G16030
						AT3G02840			AT3G16100
						AT3G02875			AT3G16180
						AT3G02920			AT3G16230
						AT3G02930			AT3G16270
						AT3G02990			AT3G16480
						AT3G03000			AT3G16510
						AT3G03040			AT3G16560
						AT3G03100			AT3G16730
						AT3G03110			AT3G16740
						AT3G03120			AT3G16810
						AT3G03160			AT3G16830
						AT3G03180			AT3G16840
						AT3G03190			AT3G16857
						AT3G03220			AT3G16910
						AT3G03305			AT3G16940
						AT3G03370			AT3G17040
						AT3G03380			AT3G17050
						AT3G03470			AT3G17120
						AT3G03490			AT3G17170
						AT3G03520			AT3G17250
						AT3G03570			AT3G17300
						AT3G03590			AT3G17330
						AT3G03630			AT3G17380
						AT3G03640			AT3G17430
						AT3G03710			AT3G17470
						AT3G03740			AT3G17650
						AT3G03773			AT3G17700
						AT3G03810			AT3G17860
						AT3G03840			AT3G17890
						AT3G03850			AT3G17970
						AT3G03880			AT3G18040
						AT3G03980			AT3G18130
						AT3G04010			AT3G18160
						AT3G04040			AT3G18165
						AT3G04080			AT3G18230
						AT3G04300			AT3G18240
						AT3G04420			AT3G18250
						AT3G04460			AT3G18290
						AT3G04480			AT3G18350
						AT3G04490			AT3G18370
						AT3G04500			AT3G18390
						AT3G04520			AT3G18410
						AT3G04560			AT3G18420
						AT3G04590			AT3G18480
						AT3G04605			AT3G18560
						AT3G04610			AT3G18580
						AT3G04640			AT3G18620
						AT3G04710			AT3G18640
						AT3G04770			AT3G18770
						AT3G04790			AT3G18773
						AT3G04820			AT3G18790
						AT3G04860			AT3G18860
						AT3G04870			AT3G18890
						AT3G04930			AT3G18910
						AT3G05000			AT3G18940
						AT3G05090			AT3G18950
						AT3G05120			AT3G18990
						AT3G05200			AT3G19280
						AT3G05250			AT3G19340
						AT3G05270			AT3G19400
						AT3G05290			AT3G19510
						AT3G05370			AT3G19553
						AT3G05520			AT3G19770
						AT3G05590			AT3G19840
						AT3G05640			AT3G19850
						AT3G05650			AT3G19870
						AT3G05690			AT3G19895
						AT3G05750			AT3G19960
						AT3G05970			AT3G19970
						AT3G06010			AT3G20020
						AT3G06060			AT3G20070
						AT3G06100			AT3G20100
						AT3G06150			AT3G20170
						AT3G06190			AT3G20240
						AT3G06220			AT3G20250
						AT3G06250			AT3G20410
						AT3G06270			AT3G20420
						AT3G06320			AT3G20550
						AT3G06355			AT3G20620
						AT3G06410			AT3G20790
						AT3G06440			AT3G20810
						AT3G06450			AT3G20870
						AT3G06470			AT3G20910
						AT3G06480			AT3G20930
						AT3G06490			AT3G21070
						AT3G06500			AT3G21110
						AT3G06540			AT3G21230
						AT3G06610			AT3G21290
						AT3G06620			AT3G21351
						AT3G06660			AT3G21400
						AT3G06670			AT3G21480
						AT3G06730			AT3G21510
						AT3G06750			AT3G21560
						AT3G06790			AT3G21810
						AT3G06820			AT3G21820
						AT3G06910			AT3G22170
						AT3G06930			AT3G22180
[truncated: 2,528 more rows]

## Sheet: Table S3
Table S3. Lists of differentially expressed candidate genes.
pDMR6-specific RNAs_IP UP (1,571)			pPR1-specific RNAs_IP UP (1,016)			Overlapped RNAs_IP UP (2,953)			UP at 5 dpi with H. arabidopsidisa (875 )
AGI IDb	Annotationc		AGI IDb	Annotationc		AGI IDb	Annotationc		AGI IDb	Annotationc
AT1G01070	nodulin MtN21 /EamA-like transporter family protein		AT1G01060	Homeodomain-like superfamily protein		AT1G01020	Arv1-like protein		AT1G01010	NAC domain containing protein 1
AT1G01220	L-fucokinase/GDP-L-fucose pyrophosphorylase		AT1G01360	regulatory component of ABA receptor 1		AT1G01040	dicer-like 1		AT1G01340	cyclic nucleotide gated channel 10
AT1G01225	NC domain-containing protein-related		AT1G01430	TRICHOME BIREFRINGENCE-LIKE 25		AT1G01160	GRF1-interacting factor 2		AT1G01680	plant U-box 54
AT1G01250	Integrase-type DNA-binding superfamily protein		AT1G01550	Protein of unknown function (DUF793)		AT1G01210	DNA-directed RNA polymerase, subunit M, archaeal		AT1G02220	NAC domain containing protein 3
AT1G01715	NA		AT1G01630	Sec14p-like phosphatidylinositol transfer family protein		AT1G01300	Eukaryotic aspartyl protease family protein		AT1G02360	Chitinase family protein
AT1G01840	NA		AT1G02220	NAC domain containing protein 3		AT1G01480	1-amino-cyclopropane-1-carboxylate synthase 2		AT1G02390	glycerol-3-phosphate acyltransferase 2
AT1G01930	zinc finger protein-related		AT1G03260	SNARE associated Golgi protein family		AT1G01720	NAC (No Apical Meristem) domain transcriptional regulator superfamily protein		AT1G02450	NIM1-interacting 1
AT1G02010	secretory 1A		AT1G03330	Small nuclear ribonucleoprotein family protein		AT1G01725	NA		AT1G02470	Polyketide cyclase/dehydrase and lipid transport superfamily protein
AT1G02020	nitroreductase family protein		AT1G03420	transposable element gene		AT1G01910	P-loop containing nucleoside triphosphate hydrolases superfamily protein		AT1G02580	SET domain-containing protein
AT1G02150	Tetratricopeptide repeat (TPR)-like superfamily protein		AT1G03750	switch 2		AT1G01970	Tetratricopeptide repeat (TPR)-like superfamily protein		AT1G02850	beta glucosidase 11
AT1G02335	germin-like protein subfamily 2 member 2 precursor		AT1G04930	hydroxyproline-rich glycoprotein family protein		AT1G02080	transcription regulators		AT1G02920	glutathione S-transferase 7
AT1G02460	Pectin lyase-like superfamily protein		AT1G05055	general transcription factor II H2		AT1G02090	Proteasome component (PCI) domain protein		AT1G02930	glutathione S-transferase 6
AT1G02560	nuclear encoded CLP protease 5		AT1G05070	Protein of unknown function (DUF1068)		AT1G02145	homolog of asparagine-linked glycosylation 12		AT1G03290	NA
AT1G02640	beta-xylosidase 2		AT1G05520	Sec23/Sec24 protein transport family protein		AT1G02230	NAC domain containing protein 4		AT1G03660	Ankyrin-repeat containing protein
AT1G02740	MRG family protein		AT1G05670	Pentatricopeptide repeat (PPR-like) superfamily protein		AT1G02260	Divalent ion symporter		AT1G03850	Glutaredoxin family protein
AT1G02860	SPX (SYG1/Pho81/XPR1) domain-containing protein		AT1G05805	basic helix-loop-helix (bHLH) DNA-binding superfamily protein		AT1G02290	NA		AT1G04980	PDI-like 2-2
AT1G02920	glutathione S-transferase 7		AT1G05820	SIGNAL PEPTIDE PEPTIDASE-LIKE 5		AT1G02430	ADP-ribosylation factor D1B		AT1G05000	Phosphotyrosine protein phosphatases superfamily protein
AT1G02930	glutathione S-transferase 6		AT1G05870	Protein of unknown function (DUF1685)		AT1G02680	TBP-associated factor 13		AT1G05340	NA
AT1G03090	methylcrotonyl-CoA carboxylase alpha chain, mitochondrial / 3-methylcrotonyl-CoA carboxylase 1 (MCCA)		AT1G06110	SKP1/ASK-interacting protein 16		AT1G02870	NA		AT1G05570	callose synthase 1
AT1G03160	FZO-like		AT1G06143	NA		AT1G02880	thiamin pyrophosphokinase1		AT1G05880	RING/U-box superfamily protein
AT1G03190	RAD3-like DNA-binding helicase protein		AT1G06553	NA		AT1G02890	AAA-type ATPase family protein		AT1G07000	exocyst subunit exo70 family protein B2
AT1G03310	debranching enzyme 1		AT1G06645	2-oxoglutarate (2OG) and Fe(II)-dependent oxygenase superfamily protein		AT1G02910	tetratricopeptide repeat (TPR)-containing protein		AT1G07620	GTP-binding protein Obg/CgtA
AT1G03360	ribosomal RNA processing 4		AT1G06770	DREB2A-interacting protein 1		AT1G02990	NA		AT1G07870	Protein kinase superfamily protein
AT1G03365	RING/U-box superfamily protein		AT1G07130	Nucleic acid-binding, OB-fold-like protein		AT1G03030	P-loop containing nucleoside triphosphate hydrolases superfamily protein		AT1G07900	LOB domain-containing protein 1
AT1G03457	RNA-binding (RRM/RBD/RNP motifs) family protein		AT1G07260	UDP-glucosyl transferase 71C3		AT1G03060	Beige/BEACH domain ;WD domain, G-beta repeat protein		AT1G08050	Zinc finger (C3HC4-type RING finger) family protein
AT1G03650	Acyl-CoA N-acyltransferases (NAT) superfamily protein		AT1G07300	josephin protein-related		AT1G03210	Phenazine biosynthesis PhzC/PhzF protein		AT1G08310	alpha/beta-Hydrolases superfamily protein
AT1G03760	Prefoldin chaperone subunit family protein		AT1G07910	RNAligase		AT1G03280	Transcription factor TFIIE, alpha subunit		AT1G08450	calreticulin 3
AT1G03820	NA		AT1G07970	NA		AT1G03560	Pentatricopeptide repeat (PPR-like) superfamily protein		AT1G08860	Calcium-dependent phospholipid-binding Copine family protein
AT1G03905	P-loop containing nucleoside triphosphate hydrolases superfamily protein		AT1G08250	arogenate dehydratase 6		AT1G03590	Protein phosphatase 2C family protein		AT1G08940	Phosphoglycerate mutase family protein
AT1G04310	ethylene response sensor 2		AT1G08400	RINT-1 / TIP-1 family		AT1G03610	Protein of unknown function (DUF789)		AT1G09070	soybean gene regulated by cold-2
AT1G04490	Protein of unknown function (DUF3527)		AT1G08470	strictosidine synthase-like 3		AT1G03870	FASCICLIN-like arabinoogalactan 9		AT1G09080	Heat shock protein 70 (Hsp 70) family protein
AT1G04830	Ypt/Rab-GAP domain of gyp1p superfamily protein		AT1G08710	F-box family protein		AT1G04080	Tetratricopeptide repeat (TPR)-like superfamily protein		AT1G09500	NAD(P)-binding Rossmann-fold superfamily protein
AT1G05065	CLAVATA3/ESR-RELATED 20		AT1G10180	NA		AT1G04120	multidrug resistance-associated protein 5		AT1G09560	germin-like protein 5
AT1G05120	Helicase protein with RING/U-box domain		AT1G10240	FAR1-related sequence 11		AT1G04260	CAMV movement protein interacting protein 7		AT1G09740	Adenine nucleotide alpha hydrolases-like superfamily protein
AT1G05205	NA		AT1G10270	glutamine-rich protein 23		AT1G04340	HR-like lesion-inducing protein-related		AT1G09930	oligopeptide transporter 2
AT1G05333	NA		AT1G10280	Core-2/I-branching beta-1,6-N-acetylglucosaminyltransferase family protein		AT1G04350	2-oxoglutarate (2OG) and Fe(II)-dependent oxygenase superfamily protein		AT1G09932	Phosphoglycerate mutase family protein
AT1G05340	NA		AT1G10417	NA		AT1G04400	cryptochrome 2		AT1G09935	Phosphoglycerate mutase family protein
AT1G05630	Endonuclease/exonuclease/phosphatase family protein		AT1G10590	Nucleic acid-binding, OB-fold-like protein		AT1G04520	plasmodesmata-located protein 2		AT1G10070	branched-chain amino acid transaminase 2
AT1G05675	UDP-Glycosyltransferase superfamily protein		AT1G10750	Protein of Unknown Function (DUF239)		AT1G04550	AUX/IAA transcriptional regulator family protein		AT1G10340	Ankyrin repeat family protein
AT1G05680	Uridine diphosphate glycosyltransferase 74E2		AT1G10920	NB-ARC domain-containing disease resistance protein		AT1G04555	NA		AT1G12290	Disease resistance protein (CC-NBS-LRR class) family
AT1G05835	PHD finger protein		AT1G11100	SNF2 domain-containing protein / helicase domain-containing protein / zinc finger protein-related		AT1G04620	coenzyme F420 hydrogenase family / dehydrogenase, beta subunit family		AT1G13310	Endosomal targeting BRO1-like domain-containing protein
AT1G05970	RNA-binding (RRM/RBD/RNP motifs) family protein		AT1G11300	protein serine/threonine kinases;protein kinases;ATP binding;sugar binding;kinases;carbohydrate binding		AT1G04640	lipoyltransferase 2		AT1G13340	Regulator of Vps4 activity in the MVB pathway protein
AT1G06050	Protein of unknown function (DUF1336)		AT1G11545	xyloglucan endotransglucosylase/hydrolase 8		AT1G04790	RING/U-box superfamily protein		AT1G13470	Protein of unknown function (DUF1262)
AT1G06140	Pentatricopeptide repeat (PPR) superfamily protein		AT1G11570	NTF2-like		AT1G04860	ubiquitin-specific protease 2		AT1G13480	Protein of unknown function (DUF1262)
AT1G06190	Rho termination factor		AT1G11870	Seryl-tRNA synthetase		AT1G04910	O-fucosyltransferase family protein		AT1G13520	Protein of unknown function (DUF1262)
AT1G06640	2-oxoglutarate (2OG) and Fe(II)-dependent oxygenase superfamily protein		AT1G12020	NA		AT1G04940	translocon at the inner envelope membrane of chloroplasts 20		AT1G13530	Protein of unknown function (DUF1262)
AT1G06660	NA		AT1G12450	SNARE associated Golgi protein family		AT1G04950	TATA BOX ASSOCIATED FACTOR II 59		AT1G13830	Carbohydrate-binding X8 domain superfamily protein
AT1G06720	P-loop containing nucleoside triphosphate hydrolases superfamily protein		AT1G12480	C4-dicarboxylate transporter/malic acid transport protein		AT1G05140	Peptidase M50 family protein		AT1G13990	NA
AT1G07370	proliferating cellular nuclear antigen 1		AT1G12880	nudix hydrolase homolog 12		AT1G05170	Galactosyltransferase family protein		AT1G14370	protein kinase 2A
AT1G07380	Neutral/alkaline non-lysosomal ceramidase		AT1G13260	related to ABI3/VP1 1		AT1G05200	glutamate receptor 3.4		AT1G14540	Peroxidase superfamily protein
AT1G08173	NA		AT1G13300	myb-like transcription factor family protein		AT1G05210	Transmembrane protein 97, predicted		AT1G14870	PLANT CADMIUM RESISTANCE 2
AT1G08310	alpha/beta-Hydrolases superfamily protein		AT1G13390	NA		AT1G05350	NAD(P)-binding Rossmann-fold superfamily protein		AT1G14880	PLANT CADMIUM RESISTANCE 1
AT1G08320	bZIP transcription factor family protein		AT1G13470	Protein of unknown function (DUF1262)		AT1G05360	NA		AT1G15010	NA
AT1G08387	NA		AT1G13570	F-box/RNI-like superfamily protein		AT1G05385	photosystem II 11 kDa protein-related		AT1G15520	pleiotropic drug resistance 12
AT1G08500	early nodulin-like protein 18		AT1G13920	Remorin family protein		AT1G05410	Protein of unknown function (DUF1423)		AT1G15670	Galactose oxidase/kelch repeat superfamily protein
AT1G08600	P-loop containing nucleoside triphosphate hydrolases superfamily protein		AT1G14260	RING/FYVE/PHD zinc finger superfamily protein		AT1G05430	NA		AT1G15790	NA
AT1G08780	ABI3-interacting protein 3		AT1G14270	CAAX amino terminal protease family protein		AT1G05500	Calcium-dependent lipid-binding (CaLB domain) family protein		AT1G16670	Protein kinase superfamily protein
AT1G08840	DNA replication helicase, putative		AT1G14440	homeobox protein 31		AT1G05553	NA		AT1G17020	senescence-related gene 1
AT1G08860	Calcium-dependent phospholipid-binding Copine family protein		AT1G14600	Homeodomain-like superfamily protein		AT1G05620	uridine-ribohydrolase 2		AT1G17615	Disease resistance protein (TIR-NBS class)
AT1G08880	Histone superfamily protein		AT1G15110	phosphatidyl serine synthase family protein		AT1G05780	Vacuolar ATPase assembly integral membrane protein VMA21-like domain		AT1G17745	D-3-phosphoglycerate dehydrogenase
AT1G08910	zinc ion binding;zinc ion binding		AT1G15940	Tudor/PWWP/MBT superfamily protein		AT1G05830	trithorax-like protein 2		AT1G17860	Kunitz family trypsin and protease inhibitor protein
AT1G08930	Major facilitator superfamily protein		AT1G16170	NA		AT1G05880	RING/U-box superfamily protein		AT1G18860	WRKY DNA-binding protein 61
AT1G09080	Heat shock protein 70 (Hsp 70) family protein		AT1G16370	organic cation/carnitine transporter 6		AT1G05900	endonuclease III 2		AT1G18890	calcium-dependent protein kinase 1
AT1G09270	importin alpha isoform 4		AT1G16400	cytochrome P450, family 79, subfamily F, polypeptide 2		AT1G05910	cell division cycle protein 48-related / CDC48-related		AT1G19020	NA
AT1G09300	Metallopeptidase M24 family protein		AT1G16570	UDP-Glycosyltransferase superfamily protein		AT1G05960	ARM repeat superfamily protein		AT1G19250	flavin-dependent monooxygenase 1
AT1G09390	GDSL-like Lipase/Acylhydrolase superfamily protein		AT1G16730	unknown protein 6		AT1G06002	NA		AT1G21240	wall associated kinase 3
AT1G09420	glucose-6-phosphate dehydrogenase 4		AT1G16870	mitochondrial 28S ribosomal protein S29-related		AT1G06180	myb domain protein 13		AT1G21250	cell wall-associated kinase
AT1G09530	phytochrome interacting factor 3		AT1G16930	F-box/RNI-like/FBD-like domains-containing protein		AT1G06220	Ribosomal protein S5/Elongation factor G/III/V family protein		AT1G21310	extensin 3
AT1G09575	Protein of unknown function (DUF607)		AT1G17070	GC-rich sequence DNA-binding factor-like protein with Tuftelin interacting domain		AT1G06240	Protein of unknown function DUF455		AT1G21390	embryo defective 2170
AT1G09580	emp24/gp25L/p24 family/GOLD family protein		AT1G17230	Leucine-rich receptor-like protein kinase family protein		AT1G06290	acyl-CoA oxidase 3		AT1G21400	Thiamin diphosphate-binding fold (THDP-binding) superfamily protein
AT1G09932	Phosphoglycerate mutase family protein		AT1G17530	translocase of inner mitochondrial membrane 23		AT1G06380	Ribosomal protein L1p/L10e family		AT1G21520	NA
AT1G09940	Glutamyl-tRNA reductase family protein		AT1G17640	RNA-binding (RRM/RBD/RNP motifs) family protein		AT1G06450	Polynucleotidyl transferase, ribonuclease H-like superfamily protein		AT1G21525	NA
AT1G10155	phloem protein 2-A10		AT1G18870	isochorismate synthase 2		AT1G06470	Nucleotide/sugar transporter family protein		AT1G21550	Calcium-binding EF-hand family protein
AT1G10380	Putative membrane lipoprotein		AT1G19100	Histidine kinase-, DNA gyrase B-, and HSP90-like ATPase family protein		AT1G06500	NA		AT1G21750	PDI-like 1-1
AT1G10510	RNI-like superfamily protein		AT1G19170	Pectin lyase-like superfamily protein		AT1G06670	nuclear DEIH-boxhelicase		AT1G22180	Sec14p-like phosphatidylinositol transfer family protein
AT1G11175	other RNA		AT1G19290	Pentatricopeptide repeat (PPR) superfamily protein		AT1G06690	NAD(P)-linked oxidoreductase superfamily protein		AT1G22400	UDP-Glycosyltransferase superfamily protein
AT1G11180	Secretory carrier membrane protein (SCAMP) family protein		AT1G19490	Basic-leucine zipper (bZIP) transcription factor family protein		AT1G06700	Protein kinase superfamily protein		AT1G22930	T-complex protein 11
AT1G11280	S-locus lectin protein kinase family protein		AT1G19950	HVA22-like protein H (ATHVA22H)		AT1G06790	RNA polymerase Rpb7 N-terminal domain-containing protein		AT1G22990	Heavy metal transport/detoxification superfamily protein
AT1G11600	cytochrome P450, family 77, subfamily B, polypeptide 1		AT1G20510	OPC-8:0 CoA ligase1		AT1G06820	carotenoid isomerase		AT1G23040	hydroxyproline-rich glycoprotein family protein
AT1G11670	MATE efflux family protein		AT1G20690	SWI-SNF-related chromatin binding protein		AT1G06870	Peptidase S24/S26A/S26B/S26C family protein		AT1G23140	Calcium-dependent lipid-binding (CaLB domain) family protein
AT1G11680	CYTOCHROME P450 51G1		AT1G20900	Predicted AT-hook DNA-binding family protein		AT1G06960	RNA-binding (RRM/RBD/RNP motifs) family protein		AT1G23840	NA
AT1G11700	Protein of unknown function, DUF584		AT1G21060	Protein of unknown function, DUF547		AT1G06983	NA		AT1G24140	Matrixin family protein
AT1G11755	Undecaprenyl pyrophosphate synthetase family protein		AT1G21310	extensin 3		AT1G07128	NA		AT1G24145	NA
AT1G11950	Transcription factor jumonji (jmjC) domain-containing protein		AT1G21326	VQ motif-containing protein		AT1G07220	Arabidopsis thaliana protein of unknown function (DUF821)		AT1G24147	NA
AT1G12680	phosphoenolpyruvate carboxylase-related kinase 2		AT1G21560	NA		AT1G07280	Tetratricopeptide repeat (TPR)-like superfamily protein		AT1G24150	formin homologue 4
AT1G12845	NA		AT1G22370	UDP-glucosyl transferase 85A5		AT1G07350	RNA-binding (RRM/RBD/RNP motifs) family protein		AT1G26380	FAD-binding Berberine family protein
AT1G12860	basic helix-loop-helix (bHLH) DNA-binding superfamily protein		AT1G22710	sucrose-proton symporter 2		AT1G07510	FTSH protease 10		AT1G26390	FAD-binding Berberine family protein
AT1G13030	sphere organelles protein-related		AT1G22940	thiamin biosynthesis protein, putative		AT1G07570	Protein kinase superfamily protein		AT1G26400	FAD-binding Berberine family protein
AT1G13120	embryo defective 1745		AT1G23120	Polyketide cyclase/dehydrase and lipid transport superfamily protein		AT1G07705	NOT2 / NOT3 / NOT5 family		AT1G26410	FAD-binding Berberine family protein
AT1G13170	OSBP(oxysterol binding protein)-related protein 1D		AT1G23150	NA		AT1G07780	phosphoribosylanthranilate isomerase 1		AT1G26420	FAD-binding Berberine family protein
AT1G13245	ROTUNDIFOLIA like 17		AT1G23180	ARM repeat superfamily protein		AT1G07870	Protein kinase superfamily protein		AT1G26690	emp24/gp25L/p24 family/GOLD family protein
AT1G13448	other RNA		AT1G23380	KNOTTED1-like homeobox gene 6		AT1G07900	LOB domain-containing protein 1		AT1G27980	dihydrosphingosine phosphate lyase
AT1G13540	Protein of unknown function (DUF1262)		AT1G23740	Oxidoreductase, zinc-binding dehydrogenase family protein		AT1G07950	Surfeit locus protein 5 subunit 22 of Mediator complex		AT1G28580	GDSL-like Lipase/Acylhydrolase superfamily protein
AT1G13810	Restriction endonuclease, type II-like superfamily protein		AT1G23800	aldehyde dehydrogenase 2B7		AT1G08040	Protein of unknown function (DUF707)		AT1G29240	Protein of unknown function (DUF688)
AT1G13980	sec7 domain-containing protein		AT1G24095	Putative thiol-disulphide oxidoreductase DCC		AT1G08060	ATP-dependent helicase family protein		AT1G29290	NA
AT1G14140	Mitochondrial substrate carrier family protein		AT1G24280	glucose-6-phosphate dehydrogenase 3		AT1G08125	S-adenosyl-L-methionine-dependent methyltransferases superfamily protein		AT1G29640	Protein of unknown function, DUF584
AT1G14180	RING/U-box superfamily protein		AT1G25375	Metallo-hydrolase/oxidoreductase superfamily protein		AT1G08200	UDP-D-apiose/UDP-D-xylose synthase 2		AT1G30040	gibberellin 2-oxidase
AT1G14687	homeobox protein 32		AT1G25480	Aluminium activated malate transporter family protein		AT1G08220	NA		AT1G30270	CBL-interacting protein kinase 23
AT1G14730	Cytochrome b561/ferric reductase transmembrane protein family		AT1G26190	Phosphoribulokinase / Uridine kinase family		AT1G08230	NA		AT1G30640	Protein kinase family protein
AT1G14870	PLANT CADMIUM RESISTANCE 2		AT1G26200	TRAM, LAG1 and CLN8 (TLC) lipid-sensing domain containing protein		AT1G08350	Endomembrane protein 70 protein family		AT1G30700	FAD-binding Berberine family protein
AT1G15010	NA		AT1G26450	Carbohydrate-binding X8 domain superfamily protein		AT1G08460	histone deacetylase 8		AT1G30850	root hair specific 4
AT1G15215	NA		AT1G26762	NA		AT1G08620	Transcription factor jumonji (jmj) family protein / zinc finger (C5HC2 type) family protein		AT1G30900	VACUOLAR SORTING RECEPTOR 6
AT1G15270	Translation machinery associated TMA7		AT1G26840	origin recognition complex protein 6		AT1G08630	threonine aldolase 1		AT1G31130	NA
AT1G15570	CYCLIN A2;3		AT1G26960	homeobox protein 23		AT1G08660	MALE GAMETOPHYTE DEFECTIVE 2		AT1G31580	ECS1
AT1G15890	Disease resistance protein (CC-NBS-LRR class) family		AT1G27480	alpha/beta-Hydrolases superfamily protein		AT1G08750	Peptidase C13 family		AT1G32350	alternative oxidase 1D
AT1G15910	XH/XS domain-containing protein		AT1G27910	plant U-box 45		AT1G08845	Ribosomal L18p/L5e family protein		AT1G32700	PLATZ transcription factor family protein
AT1G16180	Serinc-domain containing serine and sphingolipid biosynthesis protein		AT1G27980	dihydrosphingosine phosphate lyase		AT1G08890	Major facilitator superfamily protein		AT1G32940	Subtilase family protein
AT1G16390	organic cation/carnitine transporter 3		AT1G28120	NA		AT1G08920	ERD (early response to dehydration) six-like 1		AT1G32960	Subtilase family protein
AT1G16430	Surfeit locus protein 5 subunit 22 of Mediator complex		AT1G28520	vascular plant one zinc finger protein		AT1G08980	amidase 1		AT1G33030	O-methyltransferase family protein
AT1G16630	NA		AT1G28680	HXXXD-type acyl-transferase family protein		AT1G09010	glycoside hydrolase family 2 protein		AT1G33560	Disease resistance protein (CC-NBS-LRR class) family
AT1G16750	Protein of unknown function, DUF547		AT1G29050	TRICHOME BIREFRINGENCE-LIKE 38		AT1G09140	SERINE-ARGININE PROTEIN 30		AT1G33720	cytochrome P450, family 76, subfamily C, polypeptide 6
AT1G16920	RAB GTPase homolog A1B		AT1G29200	O-fucosyltransferase family protein		AT1G09230	RNA-binding (RRM/RBD/RNP motifs) family protein		AT1G33730	cytochrome P450, family 76, subfamily C, polypeptide 5
AT1G17060	cytochrome p450 72c1		AT1G29320	Transducin/WD40 repeat-like superfamily protein		AT1G09290	NA		AT1G33840	Protein of unknown function (DUF567)
AT1G17145	RING/U-box superfamily protein		AT1G29630	5'-3' exonuclease family protein		AT1G09480	NAD(P)-binding Rossmann-fold superfamily protein		AT1G33950	Avirulence induced gene (AIG1) family protein
AT1G17270	O-fucosyltransferase family protein		AT1G29700	Metallo-hydrolase/oxidoreductase superfamily protein		AT1G09640	Translation elongation factor EF1B, gamma chain		AT1G33960	P-loop containing nucleoside triphosphate hydrolases superfamily protein
AT1G17510	NA		AT1G29750	receptor-like kinase in flowers 1		AT1G09660	RNA-binding KH domain-containing protein		AT1G34180	NAC domain containing protein 16
AT1G17580	myosin 1		AT1G30320	Remorin family protein		AT1G09730	Cysteine proteinases superfamily protein		AT1G34420	leucine-rich repeat transmembrane protein kinase family protein
AT1G17590	nuclear factor Y, subunit A8		AT1G30330	auxin response factor 6		AT1G09750	Eukaryotic aspartyl protease family protein		AT1G34750	Protein phosphatase 2C family protein
AT1G18040	cyclin-dependent kinase D1;3		AT1G30460	cleavage and polyadenylation specificity factor 30		AT1G09810	evolutionarily conserved C-terminal region 11		AT1G35210	NA
AT1G18250	Pathogenesis-related thaumatin superfamily protein		AT1G30500	nuclear factor Y, subunit A7		AT1G09840	shaggy-like protein kinase 41		AT1G35230	arabinogalactan protein 5
AT1G18330	Homeodomain-like superfamily protein		AT1G30680	toprim domain-containing protein		AT1G09863	NA		AT1G35710	Protein kinase family protein with leucine-rich repeat domain
AT1G18610	Galactose oxidase/kelch repeat superfamily protein		AT1G30960	GTP-binding family protein		AT1G09930	oligopeptide transporter 2		AT1G36622	NA
AT1G18620	NA		AT1G31500	DNAse I-like superfamily protein		AT1G09995	DNA repair DEAD helicase RAD3/XP-D subfamily protein		AT1G43910	P-loop containing nucleoside triphosphate hydrolases superfamily protein
AT1G19440	3-ketoacyl-CoA synthase 4		AT1G31710	Copper amine oxidase family protein		AT1G10030	homolog of yeast ergosterol28		AT1G44120	Armadillo/beta-catenin-like repeat ; C2 calcium/lipid-binding domain (CaLB) protein
AT1G19510	RAD-like 5		AT1G31810	Formin Homology 14		AT1G10130	endoplasmic reticulum-type calcium-transporting ATPase 3		AT1G44130	Eukaryotic aspartyl protease family protein
AT1G19530	NA		AT1G31814	FRIGIDA like 2		AT1G10390	Nucleoporin autopeptidase		AT1G45145	thioredoxin H-type 5
AT1G19600	pfkB-like carbohydrate kinase family protein		AT1G31940	NA		AT1G10570	Cysteine proteinases superfamily protein		AT1G47890	receptor like protein 7
AT1G19610	Arabidopsis defensin-like protein		AT1G32520	NA		AT1G10820	Protein of unknown function (DUF3755)		AT1G48000	myb domain protein 112
AT1G19660	Wound-responsive family protein		AT1G32583	NA		AT1G10830	15-cis-zeta-carotene isomerase		AT1G48210	Protein kinase superfamily protein
AT1G19780	cyclic nucleotide gated channel 8		AT1G33140	Ribosomal protein L6 family		AT1G10890	NA		AT1G48320	Thioesterase superfamily protein
AT1G19880	Regulator of chromosome condensation (RCC1) family protein		AT1G33950	Avirulence induced gene (AIG1) family protein		AT1G10950	transmembrane nine 1		AT1G49050	Eukaryotic aspartyl protease family protein
AT1G20160	Subtilisin-like serine endopeptidase family protein		AT1G33960	P-loop containing nucleoside triphosphate hydrolases superfamily protein		AT1G11020	RING/FYVE/PHD zinc finger superfamily protein		AT1G50740	Transmembrane proteins 14C
AT1G20270	2-oxoglutarate (2OG) and Fe(II)-dependent oxygenase superfamily protein		AT1G34060	Pyridoxal phosphate (PLP)-dependent transferases superfamily protein		AT1G11050	Protein kinase superfamily protein		AT1G51660	mitogen-activated protein kinase kinase 4
AT1G20540	Transducin/WD40 repeat-like superfamily protein		AT1G35180	TRAM, LAG1 and CLN8 (TLC) lipid-sensing domain containing protein		AT1G11060	WAPL (Wings apart-like protein regulation of heterochromatin) protein		AT1G51760	peptidase M20/M25/M40 family protein
AT1G20640	Plant regulator RWP-RK family protein		AT1G36940	NA		AT1G11360	Adenine nucleotide alpha hydrolases-like superfamily protein		AT1G51800	Leucine-rich repeat protein kinase family protein
AT1G20816	NA		AT1G42540	glutamate receptor 3.3		AT1G11380	PLAC8 family protein		AT1G51860	Leucine-rich repeat protein kinase family protein
AT1G20850	xylem cysteine peptidase 2		AT1G43790	tracheary element differentiation-related 6		AT1G11390	Protein kinase superfamily protein		AT1G51890	Leucine-rich repeat protein kinase family protein
AT1G20890	NA		AT1G43910	P-loop containing nucleoside triphosphate hydrolases superfamily protein		AT1G11760	NA		AT1G52855	NA
AT1G20910	ARID/BRIGHT DNA-binding domain-containing protein		AT1G45145	thioredoxin H-type 5		AT1G11780	oxidoreductase, 2OG-Fe(II) oxygenase family protein		AT1G52890	NAC domain containing protein 19
AT1G21320	nucleotide binding;nucleic acid binding		AT1G45332	Translation elongation factor EFG/EF2 protein		AT1G11800	endonuclease/exonuclease/phosphatase family protein		AT1G53100	Core-2/I-branching beta-1,6-N-acetylglucosaminyltransferase family protein
AT1G21400	Thiamin diphosphate-binding fold (THDP-binding) superfamily protein		AT1G46264	heat shock transcription factor B4		AT1G11820	O-Glycosyl hydrolases family 17 protein		AT1G53620	NA
AT1G21580	Zinc finger C-x8-C-x5-C-x3-H type family protein		AT1G47340	F-box and associated interaction domains-containing protein		AT1G11890	Synaptobrevin family protein		AT1G53625	NA
AT1G21610	wound-responsive family protein		AT1G48000	myb domain protein 112		AT1G11905	B-cell receptor-associated protein 31-like		AT1G53830	pectin methylesterase 2
AT1G21650	Preprotein translocase SecA family protein		AT1G48175	Cytidine/deoxycytidylate deaminase family protein		AT1G12000	Phosphofructokinase family protein		AT1G54575	NA
AT1G21840	urease accessory protein F		AT1G48480	receptor-like kinase 1		AT1G12080	Vacuolar calcium-binding protein-related		AT1G55210	Disease resistance-responsive (dirigent-like protein) family protein
AT1G22050	membrane-anchored ubiquitin-fold protein 6 precursor		AT1G48870	Transducin/WD40 repeat-like superfamily protein		AT1G12140	flavin-monooxygenase glucosinolate S-oxygenase 5		AT1G55265	Protein of unknown function, DUF538
AT1G22065	NA		AT1G48950	C3HC zinc finger-like		AT1G12240	Glycosyl hydrolases family 32 protein		AT1G55610	BRI1 like
AT1G22220	F-box family protein		AT1G49000	NA		AT1G12320	Protein of unknown function (DUF1442)		AT1G55790	Domain of unknown function (DUF2431)
AT1G22230	NA		AT1G49130	B-box type zinc finger protein with CCT domain		AT1G12350	4-phospho-panto-thenoylcysteine synthetase		AT1G55910	zinc transporter 11 precursor
AT1G22660	Polynucleotide adenylyltransferase family protein		AT1G49340	Phosphatidylinositol 3- and 4-kinase family protein		AT1G12430	armadillo repeat kinesin 3		AT1G56060	NA
AT1G22740	RAB GTPase homolog G3B		AT1G49840	Protein of unknown function (DUF620)		AT1G12470	zinc ion binding		AT1G56120	Leucine-rich repeat transmembrane protein kinase
AT1G22960	Pentatricopeptide repeat (PPR) superfamily protein		AT1G50300	TBP-associated factor 15		AT1G12500	Nucleotide-sugar transporter family protein		AT1G56550	RhamnoGalacturonan speci&#64257;c Xylosyltransferase 1
AT1G23230	NA		AT1G50360	P-loop containing nucleoside triphosphate hydrolases superfamily protein		AT1G12530	NA		AT1G56600	galactinol synthase 2
AT1G23560	Domain of unknown function (DUF220)		AT1G50490	ubiquitin-conjugating enzyme 20		AT1G12640	MBOAT (membrane bound O-acyl transferase) family protein		AT1G56660	NA
AT1G23880	NHL domain-containing protein		AT1G50700	calcium-dependent protein kinase 33		AT1G12810	proline-rich family protein		AT1G57560	myb domain protein 50
AT1G24040	Acyl-CoA N-acyltransferases (NAT) superfamily protein		AT1G50900	Ankyrin repeat family protein		AT1G12930	ARM repeat superfamily protein		AT1G57630	Toll-Interleukin-Resistance (TIR) domain family protein
AT1G24050	RNA-processing, Lsm domain		AT1G51170	Protein kinase superfamily protein		AT1G12970	plant intracellular ras group-related LRR 3		AT1G57650	ATP binding
AT1G24210	Paired amphipathic helix (PAH2) superfamily protein		AT1G51390	NFU domain protein 5		AT1G13100	cytochrome P450, family 71, subfamily B, polypeptide 29		AT1G58225	NA
AT1G24706	THO2		AT1G51560	Pyridoxamine 5'-phosphate oxidase family protein		AT1G13110	cytochrome P450, family 71 subfamily B, polypeptide 7		AT1G58340	MATE efflux family protein
AT1G24764	microtubule-associated proteins 70-2		AT1G51580	RNA-binding KH domain-containing protein		AT1G13180	Actin-like ATPase superfamily protein		AT1G58420	Uncharacterised conserved protein UCP031279
AT1G25180	NA		AT1G52160	tRNAse Z3		AT1G13210	autoinhibited Ca2+/ATPase II		AT1G59710	Protein of unknown function (DUF569)
AT1G25230	Calcineurin-like metallo-phosphoesterase superfamily protein		AT1G52780	Protein of unknown function (DUF2921)		AT1G13310	Endosomal targeting BRO1-like domain-containing protein		AT1G60730	NAD(P)-linked oxidoreductase superfamily protein
AT1G25320	Leucine-rich repeat protein kinase family protein		AT1G52800	2-oxoglutarate (2OG) and Fe(II)-dependent oxygenase superfamily protein		AT1G13340	Regulator of Vps4 activity in the MVB pathway protein		AT1G60830	RNA-binding (RRM/RBD/RNP motifs) family protein
AT1G26100	Cytochrome b561/ferric reductase transmembrane protein family		AT1G53330	Pentatricopeptide repeat (PPR) superfamily protein		AT1G13350	Protein kinase superfamily protein		AT1G60890	Phosphatidylinositol-4-phosphate 5-kinase family protein
AT1G26210	SOB five-like 1		AT1G53560	Ribosomal protein L18ae family		AT1G13480	Protein of unknown function (DUF1262)		AT1G61080	Hydroxyproline-rich glycoprotein family protein
AT1G26240	Proline-rich extensin-like family protein		AT1G53720	cyclophilin 59		AT1G13730	Nuclear transport factor 2 (NTF2) family protein with RNA binding (RRM-RBD-RNP motifs) domain		AT1G61140	SNF2 domain-containing protein / helicase domain-containing protein / zinc finger protein-related
AT1G26340	cytochrome B5 isoform A		AT1G53900	Eukaryotic translation initiation factor 2B (eIF-2B) family protein		AT1G13770	Protein of unknown function, DUF647		AT1G61250	secretory carrier 3
AT1G26440	ureide permease 5		AT1G54355	other RNA		AT1G13830	Carbohydrate-binding X8 domain superfamily protein		AT1G61420	S-locus lectin protein kinase family protein
AT1G26740	Ribosomal L32p protein family		AT1G54650	Methyltransferase family protein		AT1G13880	ELM2 domain-containing protein		AT1G61560	Seven transmembrane MLO family protein
AT1G27030	NA		AT1G55020	lipoxygenase 1		AT1G13940	Plant protein of unknown function (DUF863)		AT1G61800	glucose-6-phosphate/phosphate translocator 2
AT1G27200	Domain of unknown function (DUF23)		AT1G55100	transposable element gene		AT1G13950	eukaryotic elongation factor 5A-1		AT1G61820	beta glucosidase 46
AT1G27360	squamosa promoter-like 11		AT1G55130	Endomembrane protein 70 protein family		AT1G14230	GDA1/CD39 nucleoside phosphatase family protein		AT1G62300	WRKY family transcription factor
AT1G27370	squamosa promoter binding protein-like 10		AT1G55250	histone mono-ubiquitination 2		AT1G14280	phytochrome kinase substrate 2		AT1G62840	Protein of unknown function (DUF1442)
AT1G27470	transducin family protein / WD-40 repeat family protein		AT1G55675	NA		AT1G14290	sphingoid base hydroxylase 2		AT1G62935	NA
AT1G27840	Transducin/WD40 repeat-like superfamily protein		AT1G55880	Pyridoxal-5'-phosphate-dependent enzyme family protein		AT1G14300	ARM repeat superfamily protein		AT1G63245	CLAVATA3/ESR-RELATED 14
AT1G28010	P-glycoprotein 14		AT1G56090	Tetratricopeptide repeat (TPR)-like superfamily protein		AT1G14345	NAD(P)-linked oxidoreductase superfamily protein		AT1G63530	NA
AT1G28070	NA		AT1G56200	embryo defective 1303		AT1G14380	IQ-domain 28		AT1G63720	NA
AT1G28130	Auxin-responsive GH3 family protein		AT1G56320	NA		AT1G14560	Mitochondrial substrate carrier family protein		AT1G63750	Disease resistance protein (TIR-NBS-LRR class) family
AT1G28570	SGNH hydrolase-type esterase superfamily protein		AT1G56350	Peptide chain release factor 2		AT1G14620	decoy		AT1G63840	RING/U-box superfamily protein
AT1G28710	Nucleotide-diphospho-sugar transferase family protein		AT1G56430	nicotianamine synthase 4		AT1G14690	microtubule-associated protein 65-7		AT1G64065	Late embryogenesis abundant (LEA) hydroxyproline-rich glycoprotein family
AT1G29030	Apoptosis inhibitory protein 5 (API5)		AT1G56440	Tetratricopeptide repeat (TPR)-like superfamily protein		AT1G14710	hydroxyproline-rich glycoprotein family protein		AT1G64970	gamma-tocopherol methyltransferase
AT1G29160	Dof-type zinc finger DNA-binding family protein		AT1G56590	Clathrin adaptor complexes medium subunit family protein		AT1G14740	Protein of unknown function (DUF1423)		AT1G65240	Eukaryotic aspartyl protease family protein
AT1G29357	other RNA		AT1G57600	MBOAT (membrane bound O-acyl transferase) family protein		AT1G14790	RNA-dependent RNA polymerase 1		AT1G65483	NA
AT1G29380	Carbohydrate-binding X8 domain superfamily protein		AT1G57610	Protein of unknown function (DUF607)		AT1G14830	DYNAMIN-like 1C		AT1G65486	NA
AT1G29410	phosphoribosylanthranilate isomerase 3		AT1G57650	ATP binding		AT1G14850	nucleoporin 155		AT1G65490	NA
AT1G29450	SAUR-like auxin-responsive protein family		AT1G57700	Protein kinase superfamily protein		AT1G15020	quiescin-sulfhydryl oxidase 1		AT1G65500	NA
AT1G29500	SAUR-like auxin-responsive protein family		AT1G57790	F-box family protein		AT1G15200	protein-protein interaction regulator family protein		AT1G65510	NA
AT1G29510	SAUR-like auxin-responsive protein family		AT1G57980	Nucleotide-sugar transporter family protein		AT1G15350	NA		AT1G65610	Six-hairpin glycosidases superfamily protein
AT1G29550	Eukaryotic initiation factor 4E protein		AT1G58225	NA		AT1G15410	aspartate-glutamate racemase family		AT1G65690	Late embryogenesis abundant (LEA) hydroxyproline-rich glycoprotein family
AT1G29720	Leucine-rich repeat transmembrane protein kinase		AT1G58340	MATE efflux family protein		AT1G15430	Protein of unknown function (DUF1644)		AT1G65790	receptor kinase 1
AT1G30110	nudix hydrolase homolog 25		AT1G58561	transposable element gene		AT1G15440	periodic tryptophan protein 2		AT1G65845	NA
AT1G30490	Homeobox-leucine zipper family protein / lipid-binding START domain-containing protein		AT1G59750	auxin response factor 1		AT1G15470	Transducin/WD40 repeat-like superfamily protein		AT1G66090	Disease resistance protein (TIR-NBS class)
AT1G30510	root FNR 2		AT1G60160	Potassium transporter family protein		AT1G15500	TLC ATP/ADP transporter		AT1G66700	S-adenosyl-L-methionine-dependent methyltransferases superfamily protein
AT1G30545	NA		AT1G60230	Radical SAM superfamily protein		AT1G15670	Galactose oxidase/kelch repeat superfamily protein		AT1G66725	MIR163; miRNA
AT1G30610	pentatricopeptide (PPR) repeat-containing protein		AT1G60270	beta glucosidase 6		AT1G15730	Cobalamin biosynthesis CobW-like protein		AT1G66880	Protein kinase superfamily protein
AT1G30690	Sec14p-like phosphatidylinositol transfer family protein		AT1G60430	actin-related protein C3		AT1G15780	NA		AT1G66920	Protein kinase superfamily protein
AT1G30814	NA		AT1G60650	RNA-binding (RRM/RBD/RNP motifs) family protein with retrovirus zinc finger-like domain		AT1G15790	NA		AT1G66960	Terpenoid cyclases family protein
AT1G31070	N-acetylglucosamine-1-phosphate uridylyltransferase 1		AT1G61065	Protein of unknown function (DUF1218)		AT1G15800	NA		AT1G67000	Protein kinase superfamily protein
AT1G31150	Domain of unknown function (DUF1985)		AT1G61120	terpene synthase 04		AT1G15920	Polynucleotidyl transferase, ribonuclease H-like superfamily protein		AT1G67070	Mannose-6-phosphate isomerase, type I
AT1G31190	myo-inositol monophosphatase like 1		AT1G61240	Protein of unknown function (DUF707)		AT1G15970	DNA glycosylase superfamily protein		AT1G67360	Rubber elongation factor protein (REF)
AT1G31230	aspartate kinase-homoserine dehydrogenase i		AT1G61680	terpene synthase 14		AT1G16040	NA		AT1G67520	lectin protein kinase family protein
AT1G31410	putrescine-binding periplasmic protein-related		AT1G61990	Mitochondrial transcription termination factor family protein		AT1G16090	wall associated kinase-like 7		AT1G67635	NA
AT1G31490	HXXXD-type acyl-transferase family protein		AT1G62640	3-ketoacyl-acyl carrier protein synthase III		AT1G16190	Rad23 UV excision repair protein family		AT1G67800	Copine (Calcium-dependent phospholipid-binding protein) family
AT1G31760	SWIB/MDM2 domain superfamily protein		AT1G62850	NA		AT1G16240	syntaxin of plants 51		AT1G67850	Protein of unknown function (DUF707)
AT1G31835	NA		AT1G62935	NA		AT1G16260	Wall-associated kinase family protein		AT1G67920	NA
AT1G32530	RING/U-box superfamily protein		AT1G63050	MBOAT (membrane bound O-acyl transferase) family protein		AT1G16300	glyceraldehyde-3-phosphate dehydrogenase of plastid 2		AT1G67970	heat shock transcription factor A8
AT1G32730	NA		AT1G63130	Tetratricopeptide repeat (TPR)-like superfamily protein		AT1G16350	Aldolase-type TIM barrel family protein		AT1G67980	caffeoyl-CoA 3-O-methyltransferase
AT1G33410	SUPPRESSOR OF AUXIN RESISTANCE1		AT1G63245	CLAVATA3/ESR-RELATED 14		AT1G16460	rhodanese homologue 2		AT1G68200	Zinc finger C-x8-C-x5-C-x3-H type family protein
AT1G33475	SNARE-like superfamily protein		AT1G63900	E3 Ubiquitin ligase family protein		AT1G16500	NA		AT1G68570	Major facilitator superfamily protein
AT1G33800	Protein of unknown function (DUF579)		AT1G64405	NA		AT1G16540	molybdenum cofactor sulfurase (LOS5) (ABA3)		AT1G68620	alpha/beta-Hydrolases superfamily protein
AT1G33811	GDSL-like Lipase/Acylhydrolase superfamily protein		AT1G64580	Pentatricopeptide repeat (PPR) superfamily protein		AT1G16650	S-adenosyl-L-methionine-dependent methyltransferases superfamily protein		AT1G68690	Protein kinase superfamily protein
AT1G33930	P-loop containing nucleoside triphosphate hydrolases superfamily protein		AT1G64710	GroES-like zinc-binding dehydrogenase family protein		AT1G16670	Protein kinase superfamily protein		AT1G68710	ATPase E1-E2 type family protein / haloacid dehalogenase-like hydrolase family protein
AT1G34010	NA		AT1G64810	Arabidopsis thaliana protein of unknown function (DUF794)		AT1G16710	histone acetyltransferase of the CBP family 12		AT1G69270	receptor-like protein kinase 1
AT1G34065	S-adenosylmethionine carrier 2		AT1G64890	Major facilitator superfamily protein		AT1G16890	ubiquitin-conjugating enzyme 36		AT1G69410	eukaryotic elongation factor 5A-3
AT1G34110	Leucine-rich receptor-like protein kinase family protein		AT1G65020	NA		AT1G16900	Alg9-like mannosyltransferase family		AT1G69490	NAC-like, activated by AP3/PI
AT1G34380	5'-3' exonuclease family protein		AT1G65320	Cystathionine beta-synthase (CBS) family protein		AT1G16970	KU70 homolog		AT1G69610	Protein of unknown function (DUF1666)
AT1G34420	leucine-rich repeat transmembrane protein kinase family protein		AT1G65950	Protein kinase superfamily protein		AT1G17020	senescence-related gene 1		AT1G69720	heme oxygenase 3
AT1G35220	NA		AT1G66080	NA		AT1G17050	solanesyl diphosphate synthase 2		AT1G69790	Protein kinase superfamily protein
AT1G35320	NA		AT1G66520	formyltransferase, putative		AT1G17100	SOUL heme-binding family protein		AT1G69840	SPFH/Band 7/PHB domain-containing membrane-associated protein family
AT1G35516	myb-like transcription factor family protein		AT1G66910	Protein kinase superfamily protein		AT1G17110	ubiquitin-specific protease 15		AT1G69930	glutathione S-transferase TAU 11
AT1G35660	NA		AT1G67120	ATPases;nucleotide binding;ATP binding;nucleoside-triphosphatases;transcription factor binding		AT1G17120	cationic amino acid transporter 8		AT1G70140	formin 8
AT1G43670	Inositol monophosphatase family protein		AT1G67210	Proline-rich spliceosome-associated (PSP) family protein / zinc knuckle (CCHC-type) family protein		AT1G17210	IAP-like protein 1		AT1G70170	matrix metalloproteinase
AT1G44780	NA		AT1G67265	ROTUNDIFOLIA like 21		AT1G17330	Metal-dependent phosphohydrolase		AT1G70690	Receptor-like protein kinase-related family protein
AT1G44900	minichromosome maintenance (MCM2/3/5) family protein		AT1G67300	Major facilitator superfamily protein		AT1G17350	NADH:ubiquinone oxidoreductase intermediate-associated protein 30		AT1G70810	Calcium-dependent lipid-binding (CaLB domain) family protein
AT1G47230	CYCLIN A3;4		AT1G67328	other RNA		AT1G17440	Transcription initiation factor TFIID subunit A		AT1G71040	Cupredoxin superfamily protein
AT1G47240	NRAMP metal ion transporter 2		AT1G67365	other RNA		AT1G17500	ATPase E1-E2 type family protein / haloacid dehalogenase-like hydrolase family protein		AT1G71390	receptor like protein 11
AT1G47330	CBS domain-containing protein with a domain of unknown function (DUF21)		AT1G67400	ELMO/CED-12 family protein		AT1G17600	Disease resistance protein (TIR-NBS-LRR class) family		AT1G72280	endoplasmic reticulum oxidoreductins 1
AT1G47520	transposable element gene		AT1G67410	Exostosin family protein		AT1G17665	NA		AT1G72540	Protein kinase superfamily protein
AT1G47655	Dof-type zinc finger DNA-binding family protein		AT1G67440	Minichromosome maintenance (MCM2/3/5) family protein		AT1G17680	tetratricopeptide repeat (TPR)-containing protein		AT1G72680	cinnamyl-alcohol dehydrogenase
AT1G47820	NA		AT1G67530	ARM repeat superfamily protein		AT1G17690	NA		AT1G72890	Disease resistance protein (TIR-NBS class)
AT1G47900	Plant protein of unknown function (DUF869)		AT1G67850	Protein of unknown function (DUF707)		AT1G17790	DNA-binding bromodomain-containing protein		AT1G73010	phosphate starvation-induced gene 2
AT1G48140	dolichol-phosphate mannosyltransferase-related		AT1G67865	NA		AT1G17840	white-brown complex homolog protein 11		AT1G73130	NA
AT1G48270	G-protein-coupled receptor 1		AT1G67870	glycine-rich protein		AT1G17930	Aminotransferase-like, plant mobile domain family protein		AT1G73260	kunitz trypsin inhibitor 1
AT1G48520	GLU-ADT subunit B		AT1G68020	UDP-Glycosyltransferase / trehalose-phosphatase family protein		AT1G17940	Endosomal targeting BRO1-like domain-containing protein		AT1G73805	Calmodulin binding protein-like
AT1G48540	Outer arm dynein light chain 1 protein		AT1G68320	myb domain protein 62		AT1G17980	poly(A) polymerase 1		AT1G73810	Core-2/I-branching beta-1,6-N-acetylglucosaminyltransferase family protein
AT1G48635	peroxin 3		AT1G68740	EXS (ERD1/XPR1/SYG1) family protein		AT1G18020	FMN-linked oxidoreductases superfamily protein		AT1G74010	Calcium-dependent phosphotriesterase superfamily protein
AT1G48650	DEA(D/H)-box RNA helicase family protein		AT1G68790	little nuclei3		AT1G18150	Protein kinase superfamily protein		AT1G74080	myb domain protein 122
AT1G48750	Bifunctional inhibitor/lipid-transfer protein/seed storage 2S albumin superfamily protein		AT1G69520	S-adenosyl-L-methionine-dependent methyltransferases superfamily protein		AT1G18160	Protein kinase superfamily protein		AT1G74210	PLC-like phosphodiesterases superfamily protein
AT1G48770	Protein of unknown function (DUF1639)		AT1G69740	Aldolase superfamily protein		AT1G18190	golgin candidate 2		AT1G74300	alpha/beta-Hydrolases superfamily protein
AT1G49180	protein kinase family protein		AT1G70230	TRICHOME BIREFRINGENCE-LIKE 27		AT1G18270	ketose-bisphosphate aldolase class-II family protein		AT1G74360	Leucine-rich repeat protein kinase family protein
AT1G49310	NA		AT1G71050	Heavy metal transport/detoxification superfamily protein		AT1G18290	NA		AT1G74590	glutathione S-transferase TAU 10
AT1G49320	unknown seed protein like 1		AT1G71360	Galactose-binding protein		AT1G18400	BR enhanced expression 1		AT1G74710	ADC synthase superfamily protein
AT1G49350	pfkB-like carbohydrate kinase family protein		AT1G71810	Protein kinase superfamily protein		AT1G18440	Peptidyl-tRNA hydrolase family protein		AT1G75000	GNS1/SUR4 membrane protein family
AT1G49560	Homeodomain-like superfamily protein		AT1G71910	NA		AT1G18480	Calcineurin-like metallo-phosphoesterase superfamily protein		AT1G75040	pathogenesis-related gene 5
AT1G49580	Calcium-dependent protein kinase (CDPK) family protein		AT1G72090	Methylthiotransferase		AT1G18500	methylthioalkylmalate synthase-like 4		AT1G75170	Sec14p-like phosphatidylinositol transfer family protein
AT1G49630	presequence protease 2		AT1G72120	Major facilitator superfamily protein		AT1G18640	NA		AT1G76040	calcium-dependent protein kinase 29
AT1G49880	Erv1/Alr family protein		AT1G72300	Leucine-rich receptor-like protein kinase family protein		AT1G18680	HNH endonuclease domain-containing protein		AT1G76930	extensin 4
AT1G50240	NA		AT1G72540	Protein kinase superfamily protein		AT1G18700	DNAJ heat shock N-terminal domain-containing protein		AT1G76960	NA
AT1G50260	N-terminal-transmembrane-C2 domain type 5.1		AT1G72730	DEA(D/H)-box RNA helicase family protein		AT1G18860	WRKY DNA-binding protein 61		AT1G76970	Target of Myb protein 1
AT1G50640	ethylene responsive element binding factor 3		AT1G72970	Glucose-methanol-choline (GMC) oxidoreductase family protein		AT1G18950	DDT domain superfamily		AT1G76980	NA
AT1G50840	polymerase gamma 2		AT1G73020	NA		AT1G19140	NA		AT1G77370	Glutaredoxin family protein
AT1G51430	NA		AT1G73090	NA		AT1G19270	DA1		AT1G77510	PDI-like 1-2
AT1G51540	Galactose oxidase/kelch repeat superfamily protein		AT1G73380	NA		AT1G19380	Protein of unknown function (DUF1195)		AT1G77810	Galactosyltransferase family protein
AT1G52140	NA		AT1G73670	MAP kinase 15		AT1G19400	Erythronate-4-phosphate dehydrogenase family protein		AT1G78190	Trm112p-like protein
AT1G52200	PLAC8 family protein		AT1G73770	NA		AT1G19430	S-adenosyl-L-methionine-dependent methyltransferases superfamily protein		AT1G78290	NA
AT1G52245	NA		AT1G73885	NA		AT1G19520	pentatricopeptide (PPR) repeat-containing protein		AT1G78410	VQ motif-containing protein
AT1G52500	MUTM homolog-1		AT1G73960	TBP-associated factor 2		AT1G19580	gamma carbonic anhydrase 1		AT1G78780	pathogenesis-related family protein
AT1G52630	O-fucosyltransferase family protein		AT1G74040	2-isopropylmalate synthase 1		AT1G19680	RING/U-box superfamily protein		AT1G79450	ALA-interacting subunit 5
AT1G53090	SPA1-related 4		AT1G74210	PLC-like phosphodiesterases superfamily protein		AT1G19700	BEL1-like homeodomain 10		AT1G80130	Tetratricopeptide repeat (TPR)-like superfamily protein
AT1G53280	Class I glutamine amidotransferase-like superfamily protein		AT1G74310	heat shock protein 101		AT1G19770	purine permease 14		AT1G80160	Lactoylglutathione lyase / glyoxalase I family protein
AT1G53290	Galactosyltransferase family protein		AT1G74370	RING/U-box superfamily protein		AT1G19800	trigalactosyldiacylglycerol 1		AT1G80590	WRKY DNA-binding protein 66
AT1G53440	Leucine-rich repeat transmembrane protein kinase		AT1G74580	Pentatricopeptide repeat (PPR) superfamily protein		AT1G19860	Zinc finger C-x8-C-x5-C-x3-H type family protein		AT2G01540	Calcium-dependent lipid-binding (CaLB domain) family protein
AT1G53520	Chalcone-flavanone isomerase family protein		AT1G74810	HCO3- transporter family		AT1G20300	Pentatricopeptide repeat (PPR) superfamily protein		AT2G01670	nudix hydrolase homolog 17
AT1G53770	O-fucosyltransferase family protein		AT1G75140	NA		AT1G20670	DNA-binding bromodomain-containing protein		AT2G02370	SNARE associated Golgi protein family
AT1G53870	Protein of unknown function (DUF567)		AT1G75200	flavodoxin family protein / radical SAM domain-containing protein		AT1G20680	Protein of unknown function (DUF833)		AT2G02390	glutathione S-transferase zeta 1
AT1G53890	Protein of unknown function (DUF567)		AT1G75340	Zinc finger C-x8-C-x5-C-x3-H type family protein		AT1G20740	Protein of unknown function (DUF833)		AT2G02810	UDP-galactose transporter 1
AT1G54217	Ribosomal protein L18ae family		AT1G75960	AMP-dependent synthetase and ligase family protein		AT1G20760	Calcium-binding EF hand family protein		AT2G02930	glutathione S-transferase F3
AT1G54310	S-adenosyl-L-methionine-dependent methyltransferases superfamily protein		AT1G76405	NA		AT1G20830	multiple chloroplast division site 1		AT2G03120	signal peptide peptidase
AT1G54440	Polynucleotidyl transferase, ribonuclease H fold protein with HRDC domain		AT1G76470	NAD(P)-binding Rossmann-fold superfamily protein		AT1G20880	RNA-binding (RRM/RBD/RNP motifs) family protein		AT2G03505	Carbohydrate-binding X8 domain superfamily protein
AT1G54990	alpha/beta-Hydrolases superfamily protein		AT1G76710	SET domain group 26		AT1G20950	Phosphofructokinase family protein		AT2G04100	MATE efflux family protein
AT1G55080	NA		AT1G76780	HSP20-like chaperones superfamily protein		AT1G21110	O-methyltransferase family protein		AT2G04135	transposable element gene
AT1G55270	Galactose oxidase/kelch repeat superfamily protein		AT1G77220	Protein of unknown function (DUF300)		AT1G21160	eukaryotic translation initiation factor 2 (eIF-2) family protein		AT2G04400	Aldolase-type TIM barrel family protein
AT1G55280	Lipase/lipooxygenase, PLAT/LH2 family protein		AT1G77620	P-loop containing nucleoside triphosphate hydrolases superfamily protein		AT1G21200	sequence-specific DNA binding transcription factors		AT2G04430	nudix hydrolase homolog 5
AT1G55350	calpain-type cysteine protease family		AT1G78000	sulfate transporter 1;2		AT1G21350	Thioredoxin superfamily protein		AT2G04450	nudix hydrolase homolog 6
AT1G55510	branched-chain alpha-keto acid decarboxylase E1 beta subunit		AT1G78060	Glycosyl hydrolase family protein		AT1G21460	Nodulin MtN3 family protein		AT2G04460	transposable element gene
AT1G55590	RNI-like superfamily protein		AT1G78150	NA		AT1G21590	Protein kinase protein with adenine nucleotide alpha hydrolases-like domain		AT2G04495	NA
AT1G55805	BolA-like family protein		AT1G78270	UDP-glucosyl transferase 85A4		AT1G21640	NAD kinase 2		AT2G05940	Protein kinase superfamily protein
AT1G55810	uridine kinase-like 3		AT1G78380	glutathione S-transferase TAU 19		AT1G21710	8-oxoguanine-DNA glycosylase 1		AT2G13790	somatic embryogenesis receptor-like kinase 4
AT1G55820	Kinase-related protein of unknown function (DUF1296)		AT1G78650	DNA-directed DNA polymerases		AT1G21730	P-loop containing nucleoside triphosphate hydrolases superfamily protein		AT2G13810	AGD2-like defense response protein 1
AT1G55860	ubiquitin-protein ligase 1		AT1G78915	Tetratricopeptide repeat (TPR)-like superfamily protein		AT1G21740	Protein of unknown function (DUF630 and DUF632)		AT2G14560	Protein of unknown function (DUF567)
AT1G55870	Polynucleotidyl transferase, ribonuclease H-like superfamily protein		AT1G79070	SNARE-associated protein-related		AT1G21760	F-box protein 7		AT2G14610	pathogenesis-related gene 1
AT1G55915	zinc ion binding		AT1G79350	RING/FYVE/PHD zinc finger superfamily protein		AT1G21910	Integrase-type DNA-binding superfamily protein		AT2G16700	actin depolymerizing factor 5
AT1G55930	CBS domain-containing protein / transporter associated domain-containing protein		AT1G79410	organic cation/carnitine transporter5		AT1G21930	NA		AT2G17040	NAC domain containing protein 36
AT1G56060	NA		AT1G79630	Protein phosphatase 2C family protein		AT1G22040	Galactose oxidase/kelch repeat superfamily protein		AT2G17220	Protein kinase superfamily protein
AT1G56180	NA		AT1G80290	Nucleotide-diphospho-sugar transferases superfamily protein		AT1G22180	Sec14p-like phosphatidylinositol transfer family protein		AT2G17290	Calcium-dependent protein kinase family protein
AT1G56240	phloem protein 2-B13		AT1G80930	MIF4G domain-containing protein / MA3 domain-containing protein		AT1G22190	Integrase-type DNA-binding superfamily protein		AT2G17720	2-oxoglutarate (2OG) and Fe(II)-dependent oxygenase superfamily protein
AT1G56260	NA		AT2G01021	NA		AT1G22430	GroES-like zinc-binding dehydrogenase family protein		AT2G17740	Cysteine/Histidine-rich C1 domain family protein
AT1G58060	RNA helicase family protein		AT2G01070	Lung seven transmembrane receptor family protein		AT1G22530	PATELLIN 2		AT2G18660	plant natriuretic peptide A
AT1G58070	NA		AT2G01080	Late embryogenesis abundant (LEA) hydroxyproline-rich glycoprotein family		AT1G22590	AGAMOUS-like 87		AT2G18680	NA
AT1G58140	transposable element gene		AT2G01170	bidirectional amino acid transporter 1		AT1G22620	Phosphoinositide phosphatase family protein		AT2G18690	NA
AT1G58190	receptor like protein 9		AT2G02350	SKP1 interacting partner 3		AT1G22650	Plant neutral invertase family protein		AT2G18950	homogentisate phytyltransferase 1
AT1G58200	MSCS-like 3		AT2G02410	NA		AT1G22700	Tetratricopeptide repeat (TPR)-like superfamily protein		AT2G19190	FLG22-induced receptor-like kinase 1
AT1G59510	Carbohydrate-binding protein		AT2G02765	NA		AT1G22870	Protein kinase family protein with ARM repeat domain		AT2G19570	cytidine deaminase 1
AT1G59620	Disease resistance protein (CC-NBS-LRR class) family		AT2G03140	alpha/beta-Hydrolases superfamily protein		AT1G22882	Galactose-binding protein		AT2G20142	Toll-Interleukin-Resistance (TIR) domain family protein
AT1G59890	SIN3-like 5		AT2G03220	fucosyltransferase 1		AT1G22900	Disease resistance-responsive (dirigent-like protein) family protein		AT2G21188	other RNA
AT1G59950	NAD(P)-linked oxidoreductase superfamily protein		AT2G03500	Homeodomain-like superfamily protein		AT1G22920	COP9 signalosome 5A		AT2G22470	arabinogalactan protein 2
AT1G60560	SWIM zinc finger family protein		AT2G04070	MATE efflux family protein		AT1G22970	NA		AT2G23170	Auxin-responsive GH3 family protein
AT1G60610	SBP (S-ribonuclease binding protein) family protein		AT2G04430	nudix hydrolase homolog 5		AT1G23090	sulfate transporter 91		AT2G23680	Cold acclimation protein WCOR413 family
AT1G60740	Thioredoxin superfamily protein		AT2G04940	scramblase-related		AT1G23360	S-adenosyl-L-methionine-dependent methyltransferases superfamily protein		AT2G23808	NA
AT1G60770	Tetratricopeptide repeat (TPR)-like superfamily protein		AT2G05120	Nucleoporin, Nup133/Nup155-like		AT1G23550	similar to RCD one 2		AT2G23810	tetraspanin8
AT1G60850	DNA-directed RNA polymerase family protein		AT2G06000	Pentatricopeptide repeat (PPR) superfamily protein		AT1G23860	RS-containing zinc finger protein 21		AT2G23830	PapD-like superfamily protein
AT1G60860	ARF-GAP domain 2		AT2G07671	ATP synthase subunit C family protein		AT1G23950	Protein of unknown function (DUF626)		AT2G24160	NA
AT1G61170	NA		AT2G07773	NA		AT1G24160	NA		AT2G24180	cytochrome p450 71b6
AT1G61210	Transducin/WD40 repeat-like superfamily protein		AT2G13665	other RNA		AT1G24240	Ribosomal protein L19 family protein		AT2G24850	tyrosine aminotransferase 3
AT1G61340	F-box family protein		AT2G14255	Ankyrin repeat family protein with DHHC zinc finger domain		AT1G24440	RING/U-box superfamily protein		AT2G25000	WRKY DNA-binding protein 60
AT1G61430	S-locus lectin protein kinase family protein		AT2G14460	NA		AT1G24530	Transducin/WD40 repeat-like superfamily protein		AT2G25110	stromal cell-derived factor 2-like protein precursor
AT1G61490	S-locus lectin protein kinase family protein		AT2G14560	Protein of unknown function (DUF567)		AT1G24560	NA		AT2G25440	receptor like protein 20
AT1G61580	R-protein L3 B		AT2G14610	pathogenesis-related gene 1		AT1G24575	NA		AT2G25510	NA
AT1G61980	Mitochondrial transcription termination factor family protein		AT2G14620	xyloglucan endotransglucosylase/hydrolase 10		AT1G24610	Rubisco methyltransferase family protein		AT2G26400	acireductone dioxygenase 3
AT1G62045	NA		AT2G14880	SWIB/MDM2 domain superfamily protein		AT1G24625	zinc finger protein 7		AT2G26440	Plant invertase/pectin methylesterase inhibitor superfamily
AT1G62110	Mitochondrial transcription termination factor family protein		AT2G15730	P-loop containing nucleoside triphosphate hydrolases superfamily protein		AT1G25150	F-box family protein		AT2G26600	Glycosyl hydrolase superfamily protein
AT1G62330	O-fucosyltransferase family protein		AT2G15790	peptidyl-prolyl cis-trans isomerase / cyclophilin-40 (CYP40) / rotamase		AT1G25175	other RNA		AT2G27389	NA
AT1G62500	Bifunctional inhibitor/lipid-transfer protein/seed storage 2S albumin superfamily protein		AT2G16940	Splicing factor, CC1-like		AT1G25280	tubby like protein 10		AT2G27660	Cysteine/Histidine-rich C1 domain family protein
AT1G62730	Terpenoid synthases superfamily protein		AT2G17550	NA		AT1G25390	Protein kinase superfamily protein		AT2G28400	Protein of unknown function, DUF584
AT1G62830	LSD1-like 1		AT2G17975	zinc finger (Ran-binding) family protein		AT1G25540	phytochrome and flowering time regulatory protein (PFT1)		AT2G28500	LOB domain-containing protein 11
AT1G62880	Cornichon family protein		AT2G18000	TBP-associated factor 14		AT1G25570	Di-glucose binding protein with Leucine-rich repeat domain		AT2G28710	C2H2-type zinc finger family protein
AT1G62950	leucine-rich repeat transmembrane protein kinase family protein		AT2G18465	Chaperone DnaJ-domain superfamily protein		AT1G25580	NAC (No Apical Meristem) domain transcriptional regulator superfamily protein		AT2G29110	glutamate receptor 2.8
AT1G63120	RHOMBOID-like 2		AT2G18760	chromatin remodeling 8		AT1G26120	alpha/beta-Hydrolases superfamily protein		AT2G29120	glutamate receptor 2.7
AT1G63160	replication factor C 2		AT2G18780	F-box and associated interaction domains-containing protein		AT1G26130	ATPase E1-E2 type family protein / haloacid dehalogenase-like hydrolase family protein		AT2G29350	senescence-associated gene 13
AT1G63295	Remorin family protein		AT2G18940	Tetratricopeptide repeat (TPR)-like superfamily protein		AT1G26150	proline-rich extensin-like receptor kinase 10		AT2G29460	glutathione S-transferase tau 4
AT1G63430	Leucine-rich repeat protein kinase family protein		AT2G19590	ACC oxidase 1		AT1G26620	Plant protein of unknown function (DUF863)		AT2G29470	glutathione S-transferase tau 3
AT1G63580	Receptor-like protein kinase-related family protein		AT2G19640	ASH1-related protein 2		AT1G26650	NA		AT2G29990	alternative NAD(P)H dehydrogenase 2
AT1G63855	Putative methyltransferase family protein		AT2G19780	Leucine-rich repeat (LRR) family protein		AT1G26660	Prefoldin chaperone subunit family protein		AT2G30140	UDP-Glycosyltransferase superfamily protein
AT1G64050	NA		AT2G20190	CLIP-associated protein		AT1G26670	Vesicle transport v-SNARE family protein		AT2G30550	alpha/beta-Hydrolases superfamily protein
AT1G64080	NA		AT2G20490	nucleolar RNA-binding Nop10p family protein		AT1G26910	Ribosomal protein L16p/L10e family protein		AT2G30750	cytochrome P450, family 71, subfamily A, polypeptide 12
AT1G64160	Disease resistance-responsive (dirigent-like protein) family protein		AT2G20540	mitochondrial editing factor 21		AT1G26930	Galactose oxidase/kelch repeat superfamily protein		AT2G30770	cytochrome P450, family 71, subfamily A, polypeptide 13
AT1G64185	Lactoylglutathione lyase / glyoxalase I family protein		AT2G20760	Clathrin light chain protein		AT1G27110	Tetratricopeptide repeat (TPR)-like superfamily protein		AT2G31020	OSBP(oxysterol binding protein)-related protein 1A
AT1G64572	NA		AT2G20810	galacturonosyltransferase 10		AT1G27320	histidine kinase 3		AT2G31390	pfkB-like carbohydrate kinase family protein
AT1G64640	early nodulin-like protein 8		AT2G21300	ATP binding microtubule motor family protein		AT1G27340	Galactose oxidase/kelch repeat superfamily protein		AT2G31865	poly(ADP-ribose) glycohydrolase 2
AT1G64660	methionine gamma-lyase		AT2G21940	shikimate kinase 1		AT1G27430	GYF domain-containing protein		AT2G31880	Leucine-rich repeat protein kinase family protein
AT1G64990	GPCR-type G protein 1		AT2G22240	myo-inositol-1-phosphate synthase 2		AT1G27435	NA		AT2G32140	transmembrane receptors
AT1G65030	Transducin/WD40 repeat-like superfamily protein		AT2G22690	zinc ion binding		AT1G27440	Exostosin family protein		AT2G32160	S-adenosyl-L-methionine-dependent methyltransferases superfamily protein
AT1G65070	DNA mismatch repair protein MutS, type 2		AT2G22790	NA		AT1G27510	Protein of unknown function (DUF3506)		AT2G32190	NA
AT1G65240	Eukaryotic aspartyl protease family protein		AT2G22830	squalene epoxidase 2		AT1G27520	Glycosyl hydrolase family 47 protein		AT2G32210	NA
AT1G65390	phloem protein 2 A5		AT2G23110	Late embryogenesis abundant protein, group 6		AT1G27600	Nucleotide-diphospho-sugar transferases superfamily protein		AT2G32680	receptor like protein 23
AT1G65470	chromatin assembly factor-1 (FASCIATA1) (FAS1)		AT2G23945	Eukaryotic aspartyl protease family protein		AT1G27630	cyclin T 1;3		AT2G33080	receptor like protein 28
AT1G65845	NA		AT2G23950	Leucine-rich repeat protein kinase family protein		AT1G27700	Syntaxin/t-SNARE family protein		AT2G33580	Protein kinase superfamily protein
AT1G66070	Translation initiation factor eIF3 subunit		AT2G24120	DNA/RNA polymerases superfamily protein		AT1G27752	Ubiquitin system component Cue protein		AT2G33770	phosphate 2
AT1G66530	Arginyl-tRNA synthetase, class Ic		AT2G24230	Leucine-rich repeat protein kinase family protein		AT1G27850	NA		AT2G34500	cytochrome P450, family 710, subfamily A, polypeptide 1
AT1G66730	DNA LIGASE 6		AT2G24260	LJRHL1-like 1		AT1G27900	RNA helicase family protein		AT2G34940	VACUOLAR SORTING RECEPTOR 5
AT1G66760	MATE efflux family protein		AT2G24285	NA		AT1G28200	FH interacting protein 1		AT2G35940	BEL1-like homeodomain 1
AT1G67690	Zincin-like metalloproteases family protein		AT2G24440	selenium binding		AT1G28210	DNAJ heat shock family protein		AT2G35980	Late embryogenesis abundant (LEA) hydroxyproline-rich glycoprotein family
AT1G67720	Leucine-rich repeat protein kinase family protein		AT2G24755	other RNA		AT1G28240	Protein of unknown function (DUF616)		AT2G36580	Pyruvate kinase family protein
AT1G67750	Pectate lyase family protein		AT2G24945	NA		AT1G28390	Protein kinase superfamily protein		AT2G37710	receptor lectin kinase
AT1G67792	other RNA		AT2G25000	WRKY DNA-binding protein 60		AT1G28420	homeobox-1		AT2G37750	NA
AT1G67880	beta-1,4-N-acetylglucosaminyltransferase family protein		AT2G25140	casein lytic proteinase B4		AT1G28580	GDSL-like Lipase/Acylhydrolase superfamily protein		AT2G37760	NAD(P)-linked oxidoreductase superfamily protein
AT1G67960	NA		AT2G25520	Drug/metabolite transporter superfamily protein		AT1G29240	Protein of unknown function (DUF688)		AT2G37770	NAD(P)-linked oxidoreductase superfamily protein
AT1G68238	NA		AT2G25605	NA		AT1G29300	Plant protein of unknown function (DUF641)		AT2G37830	NA
AT1G68340	Protein of unknown function (DUF1639)		AT2G26010	plant defensin 1.3		AT1G29340	plant U-box 17		AT2G37970	SOUL heme-binding family protein
AT1G68580	agenet domain-containing protein / bromo-adjacent homology (BAH) domain-containing protein		AT2G26170	cytochrome P450, family 711, subfamily A, polypeptide 1		AT1G29350	Kinase-related protein of unknown function (DUF1296)		AT2G38250	Homeodomain-like superfamily protein
AT1G68765	Putative membrane lipoprotein		AT2G26290	root-specific kinase 1		AT1G29390	cold regulated 314 thylakoid membrane 2		AT2G38860	Class I glutamine amidotransferase-like superfamily protein
AT1G68795	CLAVATA3/ESR-RELATED 12		AT2G26650	K+ transporter 1		AT1G29760	Putative adipose-regulatory protein (Seipin)		AT2G38870	Serine protease inhibitor, potato inhibitor I-type family protein
AT1G68840	related to ABI3/VP1 2		AT2G26860	FBD, F-box and Leucine Rich Repeat domains containing protein		AT1G29785	other RNA		AT2G38940	phosphate transporter 1;4
AT1G69523	S-adenosyl-L-methionine-dependent methyltransferases superfamily protein		AT2G27760	tRNAisopentenyltransferase 2		AT1G29900	carbamoyl phosphate synthetase B		AT2G39040	Peroxidase superfamily protein
AT1G70090	glucosyl transferase family 8		AT2G28240	ATP-dependent helicase family protein		AT1G29940	nuclear RNA polymerase A2		AT2G39210	Major facilitator superfamily protein
AT1G70170	matrix metalloproteinase		AT2G28250	Protein kinase superfamily protein		AT1G29950	basic helix-loop-helix (bHLH) DNA-binding superfamily protein		AT2G39518	Uncharacterised protein family (UPF0497)
AT1G70410	beta carbonic anhydrase 4		AT2G28605	Photosystem II reaction center PsbP family protein		AT1G29965	Ribosomal protein L18ae/LX family protein		AT2G39530	Uncharacterised protein family (UPF0497)
AT1G70610	transporter associated with antigen processing protein 1		AT2G29200	pumilio 1		AT1G30040	gibberellin 2-oxidase		AT2G40095	Alpha/beta hydrolase related protein
AT1G70750	Protein of unknown function, DUF593		AT2G29910	F-box/RNI-like superfamily protein		AT1G30190	NA		AT2G40520	Nucleotidyltransferase family protein
AT1G70790	Calcium-dependent lipid-binding (CaLB domain) family protein		AT2G30120	NA		AT1G30200	F-box family protein		AT2G41100	Calcium-binding EF hand family protein
AT1G70920	homeobox-leucine zipper protein 18		AT2G30770	cytochrome P450, family 71, subfamily A, polypeptide 13		AT1G30400	multidrug resistance-associated protein 1		AT2G41250	Haloacid dehalogenase-like hydrolase (HAD) superfamily protein
AT1G71860	protein tyrosine phosphatase 1		AT2G31010	Protein kinase superfamily protein		AT1G30420	multidrug resistance-associated protein 12		AT2G41380	S-adenosyl-L-methionine-dependent methyltransferases superfamily protein
AT1G71865	NA		AT2G31240	Tetratricopeptide repeat (TPR)-like superfamily protein		AT1G30450	cation-chloride co-transporter 1		AT2G41410	Calcium-binding EF-hand family protein
AT1G72030	Acyl-CoA N-acyltransferases (NAT) superfamily protein		AT2G31560	Protein of unknown function (DUF1685)		AT1G30475	NA		AT2G41800	Protein of unknown function, DUF642
AT1G72500	NA		AT2G32295	EXS (ERD1/XPR1/SYG1) family protein		AT1G30480	D111/G-patch domain-containing protein		AT2G41905	NA
AT1G72770	homology to ABI1		AT2G32390	glutamate receptor 3.5		AT1G30640	Protein kinase family protein		AT2G42350	RING/U-box superfamily protein
AT1G72790	hydroxyproline-rich glycoprotein family protein		AT2G32730	26S proteasome regulatory complex, non-ATPase subcomplex, Rpn2/Psmd1 subunit		AT1G30755	Protein of unknown function (DUF668)		AT2G42360	RING/U-box superfamily protein
AT1G72810	Pyridoxal-5'-phosphate-dependent enzyme family protein		AT2G32880	TRAF-like family protein		AT1G30825	Arp2/3 complex, 34 kD subunit p34-Arc		AT2G43000	NAC domain containing protein 42
AT1G73080	PEP1 receptor 1		AT2G33210	heat shock protein 60-2		AT1G30835	transposable element gene		AT2G43290	Calcium-binding EF-hand family protein
AT1G73210	Protein of unknown function (DUF789)		AT2G33620	AT hook motif DNA-binding family protein		AT1G30880	NA		AT2G43510	trypsin inhibitor protein 1
AT1G73260	kunitz trypsin inhibitor 1		AT2G33735	Chaperone DnaJ-domain superfamily protein		AT1G31010	organellar single-stranded DNA binding protein 4		AT2G43570	chitinase, putative
AT1G73540	nudix hydrolase homolog 21		AT2G34357	ARM repeat superfamily protein		AT1G31120	K+ uptake permease 10		AT2G44240	Protein of Unknown Function (DUF239)
AT1G73590	Auxin efflux carrier family protein		AT2G35190	novel plant snare 11		AT1G31130	NA		AT2G44290	Bifunctional inhibitor/lipid-transfer protein/seed storage 2S albumin superfamily protein
AT1G73690	cyclin-dependent kinase D1;1		AT2G35230	VQ motif-containing protein		AT1G31160	HISTIDINE TRIAD NUCLEOTIDE-BINDING 2		AT2G44380	Cysteine/Histidine-rich C1 domain family protein
AT1G73810	Core-2/I-branching beta-1,6-N-acetylglucosaminyltransferase family protein		AT2G35450	catalytics;hydrolases		AT1G31170	sulfiredoxin		AT2G45220	Plant invertase/pectin methylesterase inhibitor superfamily
AT1G73880	UDP-glucosyl transferase 89B1		AT2G35660	FAD/NAD(P)-binding oxidoreductase family protein		AT1G31280	Argonaute family protein		AT2G45510	cytochrome P450, family 704, subfamily A, polypeptide 2
AT1G73970	NA		AT2G35910	RING/U-box superfamily protein		AT1G31350	KAR-UP F-box 1		AT2G45760	BON association protein 2
AT1G73990	signal peptide peptidase		AT2G35920	RNA helicase family protein		AT1G31440	SH3 domain-containing protein		AT2G46150	Late embryogenesis abundant (LEA) hydroxyproline-rich glycoprotein family
AT1G74180	receptor like protein 14		AT2G36340	DNA-binding storekeeper protein-related transcriptional regulator		AT1G31550	GDSL-like Lipase/Acylhydrolase superfamily protein		AT2G46400	WRKY DNA-binding protein 46
AT1G74430	myb domain protein 95		AT2G36570	Leucine-rich repeat protein kinase family protein		AT1G31820	Amino acid permease family protein		AT2G46620	P-loop containing nucleoside triphosphate hydrolases superfamily protein
AT1G74510	Galactose oxidase/kelch repeat superfamily protein		AT2G36792	other RNA		AT1G32160	Protein of unknown function (DUF760)		AT2G46680	homeobox 7
AT1G74660	mini zinc finger 1		AT2G36950	Heavy metal transport/detoxification superfamily protein		AT1G32170	xyloglucan endotransglucosylase/hydrolase 30		AT2G47130	NAD(P)-binding Rossmann-fold superfamily protein
AT1G74750	Pentatricopeptide repeat (PPR) superfamily protein		AT2G37200	Uncharacterised protein family (UPF0497)		AT1G32330	heat shock transcription factor A1D		AT2G47190	myb domain protein 2
AT1G74800	Galactosyltransferase family protein		AT2G37210	lysine decarboxylase family protein		AT1G32410	Vacuolar protein sorting 55 (VPS55) family protein		AT2G47800	multidrug resistance-associated protein 4
AT1G74850	plastid transcriptionally active 2		AT2G37580	RING/U-box superfamily protein		AT1G32540	lsd one like 1		AT3G01290	SPFH/Band 7/PHB domain-containing membrane-associated protein family
AT1G75010	GTP binding		AT2G37620	actin 1		AT1G32740	SBP (S-ribonuclease binding protein) family protein		AT3G01420	Peroxidase superfamily protein
AT1G75030	thaumatin-like protein 3		AT2G38240	2-oxoglutarate (2OG) and Fe(II)-dependent oxygenase superfamily protein		AT1G33030	O-methyltransferase family protein		AT3G01830	Calcium-binding EF-hand family protein
AT1G75240	homeobox protein 33		AT2G38380	Peroxidase superfamily protein		AT1G33110	MATE efflux family protein		AT3G01970	WRKY DNA-binding protein 45
AT1G75335	NA		AT2G39330	jacalin-related lectin 23		AT1G33250	Protein of unknown function (DUF604)		AT3G02040	senescence-related gene 3
AT1G75390	basic leucine-zipper 44		AT2G39510	nodulin MtN21 /EamA-like transporter family protein		AT1G33330	Class I peptide chain release factor		AT3G03341	NA
AT1G75945	NA		AT2G39920	HAD superfamily, subfamily IIIB acid phosphatase		AT1G33390	RNA helicase family protein		AT3G03440	ARM repeat superfamily protein
AT1G76060	LYR family of Fe/S cluster biogenesis protein		AT2G40190	UDP-Glycosyltransferase superfamily protein		AT1G33560	Disease resistance protein (CC-NBS-LRR class) family		AT3G03470	cytochrome P450, family 87, subfamily A, polypeptide 9
AT1G76120	Pseudouridine synthase family protein		AT2G40570	initiator tRNA phosphoribosyl transferase family protein		AT1G33610	Leucine-rich repeat (LRR) family protein		AT3G03610	ELMO/CED-12 family protein
AT1G76170	2-thiocytidine tRNA biosynthesis protein, TtcA		AT2G40590	Ribosomal protein S26e family protein		AT1G33720	cytochrome P450, family 76, subfamily C, polypeptide 6		AT3G03640	beta glucosidase 25
AT1G76380	DNA-binding bromodomain-containing protein		AT2G40670	response regulator 16		AT1G34120	inositol polyphosphate 5-phosphatase I		AT3G03650	Exostosin family protein
AT1G77030	hydrolases, acting on acid anhydrides, in phosphorus-containing anhydrides;ATP-dependent helicases;nucleic acid binding;ATP binding;RNA binding;helicases		AT2G40750	WRKY DNA-binding protein 54		AT1G34130	staurosporin and temperature sensitive 3-like b		AT3G04060	NAC domain containing protein 46
AT1G77250	RING/FYVE/PHD-type zinc finger family protein		AT2G40770	zinc ion binding;DNA binding;helicases;ATP binding;nucleic acid binding		AT1G34180	NAC domain containing protein 16		AT3G04070	NAC domain containing protein 47
AT1G77280	Protein kinase protein with adenine nucleotide alpha hydrolases-like domain		AT2G41060	RNA-binding (RRM/RBD/RNP motifs) family protein		AT1G34270	Exostosin family protein		AT3G04220	Disease resistance protein (TIR-NBS-LRR class) family
AT1G77320	transcription coactivators		AT2G41705	camphor resistance CrcB family protein		AT1G34320	Protein of unknown function (DUF668)		AT3G04717	NA
AT1G77460	Armadillo/beta-catenin-like repeat ; C2 calcium/lipid-binding domain (CaLB) protein		AT2G41940	zinc finger protein 8		AT1G34370	C2H2 and C2HC zinc fingers superfamily protein		AT3G05500	Rubber elongation factor protein (REF)
AT1G77570	Winged helix-turn-helix transcription repressor DNA-binding		AT2G42170	Actin family protein		AT1G34570	Essential protein Yae1, N-terminal		AT3G05630	phospholipase D P2
AT1G77690	like AUX1 3		AT2G42270	U5 small nuclear ribonucleoprotein helicase		AT1G34750	Protein phosphatase 2C family protein		AT3G05970	long-chain acyl-CoA synthetase 6
AT1G78010	tRNA modification GTPase, putative		AT2G42485	other RNA		AT1G34760	general regulatory factor 11		AT3G06890	NA
AT1G78190	Trm112p-like protein		AT2G42860	NA		AT1G34780	APR-like 4		AT3G07390	auxin-responsive family protein
AT1G78265	other RNA		AT2G43070	SIGNAL PEPTIDE PEPTIDASE-LIKE 3		AT1G35260	MLP-like protein 165		AT3G07520	glutamate receptor 1.4
AT1G78280	transferases, transferring glycosyl groups		AT2G43240	Nucleotide-sugar transporter family protein		AT1G35430	NA		AT3G07570	Cytochrome b561/ferric reductase transmembrane with DOMON related domain
AT1G78370	glutathione S-transferase TAU 20		AT2G43750	O-acetylserine (thiol) lyase B		AT1G35470	SPla/RYanodine receptor (SPRY) domain-containing protein		AT3G07580	NA
AT1G78830	Curculin-like (mannose-binding) lectin family protein		AT2G44640	NA		AT1G35670	calcium-dependent protein kinase 2		AT3G07600	Heavy metal transport/detoxification superfamily protein
AT1G78930	Mitochondrial transcription termination factor family protein		AT2G44710	RNA-binding (RRM/RBD/RNP motifs) family protein		AT1G36640	NA		AT3G08690	ubiquitin-conjugating enzyme 11
AT1G78960	lupeol synthase 2		AT2G44740	cyclin p4;1		AT1G41830	SKU5-similar 6		AT3G08870	Concanavalin A-like lectin protein kinase family protein
AT1G79260	NA		AT2G44760	Domain of unknown function (DUF3598)		AT1G42480	NA		AT3G08970	DNAJ heat shock N-terminal domain-containing protein
AT1G79430	Homeodomain-like superfamily protein		AT2G44900	ARABIDILLO-1		AT1G43130	like COV 2		AT3G09010	Protein kinase superfamily protein
AT1G79460	Terpenoid cyclases/Protein prenyltransferases superfamily protein		AT2G46100	Nuclear transport factor 2 (NTF2) family protein		AT1G43860	sequence-specific DNA binding transcription factors		AT3G09270	glutathione S-transferase TAU 8
AT1G79720	Eukaryotic aspartyl protease family protein		AT2G46640	NA		AT1G44100	amino acid permease 5		AT3G09960	Calcineurin-like metallo-phosphoesterase superfamily protein
AT1G79820	Major facilitator superfamily protein		AT2G46930	Pectinacetylesterase family protein		AT1G44130	Eukaryotic aspartyl protease family protein		AT3G10320	Glycosyltransferase family 61 protein
AT1G80050	adenine phosphoribosyl transferase 2		AT2G47160	HCO3- transporter family		AT1G44170	aldehyde dehydrogenase 3H1		AT3G10815	RING/U-box superfamily protein
AT1G80070	Pre-mRNA-processing-splicing factor		AT2G47650	UDP-xylose synthase 4		AT1G44350	IAA-leucine resistant (ILR)-like gene 6		AT3G11010	receptor like protein 34
AT1G80210	Mov34/MPN/PAD-1 family protein		AT2G47710	Adenine nucleotide alpha hydrolases-like superfamily protein		AT1G44835	YbaK/aminoacyl-tRNA synthetase-associated domain		AT3G11080	receptor like protein 35
AT1G80270	PENTATRICOPEPTIDE REPEAT 596		AT2G47820	NA		AT1G44910	pre-mRNA-processing protein 40A		AT3G11340	UDP-Glycosyltransferase superfamily protein
AT1G80310	sulfate transmembrane transporters		AT2G48010	receptor-like kinase in in flowers 3		AT1G45150	NA		AT3G11580	AP2/B3-like transcriptional factor family protein
AT1G80460	Actin-like ATPase superfamily protein		AT2G48121	NA		AT1G45165	Expressed protein		AT3G12220	serine carboxypeptidase-like 16
AT1G80640	Protein kinase superfamily protein		AT3G01150	polypyrimidine tract-binding protein 1		AT1G45231	NA		AT3G12830	SAUR-like auxin-responsive protein family
AT1G80720	Mitochondrial glycoprotein family protein		AT3G01370	CRM family member 2		AT1G45688	NA		AT3G13090	multidrug resistance-associated protein 8
AT1G80900	magnesium transporter 1		AT3G01780	ARM repeat superfamily protein		AT1G46120	transposable element gene		AT3G13100	multidrug resistance-associated protein 7
AT2G01300	NA		AT3G03010	Peptidyl-tRNA hydrolase II (PTH2) family protein		AT1G47490	RNA-binding protein 47C		AT3G13310	Chaperone DnaJ-domain superfamily protein
AT2G01480	O-fucosyltransferase family protein		AT3G04030	Homeodomain-like superfamily protein		AT1G47640	NA		AT3G13330	proteasome activating protein 200
AT2G01505	CLAVATA3/ESR-RELATED 16		AT3G04060	NAC domain containing protein 46		AT1G47720	Primosome PriB/single-strand DNA-binding		AT3G13380	BRI1-like 3
AT2G01590	chlororespiratory reduction 3		AT3G04110	glutamate receptor 1.1		AT1G47960	cell wall / vacuolar inhibitor of fructosidase 1		AT3G13433	NA
AT2G01755	NA		AT3G04260	plastid transcriptionally active 3		AT1G48090	calcium-dependent lipid-binding family protein		AT3G13610	2-oxoglutarate (2OG) and Fe(II)-dependent oxygenase superfamily protein
AT2G02780	Leucine-rich repeat protein kinase family protein		AT3G04685	NA		AT1G48240	novel plant snare 12		AT3G13790	Glycosyl hydrolases family 32 protein
AT2G02880	mucin-related		AT3G04720	pathogenesis-related 4		AT1G48310	chromatin remodeling factor18		AT3G13950	NA
AT2G02955	maternal effect embryo arrest 12		AT3G05010	Protein of unknown function, transmembrane-40		AT1G48380	root hair initiation protein root hairless 1 (RHL1)		AT3G14280	NA
AT2G03050	Mitochondrial transcription termination factor family protein		AT3G05100	S-adenosyl-L-methionine-dependent methyltransferases superfamily protein		AT1G48460	NA		AT3G15536	NA
AT2G03330	NA		AT3G05160	Major facilitator superfamily protein		AT1G48490	Protein kinase superfamily protein		AT3G16510	Calcium-dependent lipid-binding (CaLB domain) family protein
AT2G03667	Asparagine synthase family protein		AT3G05170	Phosphoglycerate mutase family protein		AT1G48550	Vacuolar protein sorting-associated protein 26		AT3G16990	Haem oxygenase-like, multi-helical
AT2G03670	cell division cycle 48B		AT3G05350	Metallopeptidase M24 family protein		AT1G48570	zinc finger (Ran-binding) family protein		AT3G17609	HY5-homolog
AT2G04845	Acyl-CoA N-acyltransferases (NAT) superfamily protein		AT3G05850	transposable element gene		AT1G48610	AT hook motif-containing protein		AT3G17690	cyclic nucleotide gated channel 19
AT2G05210	Nucleic acid-binding, OB-fold-like protein		AT3G06110	MAPK phosphatase 2		AT1G48620	high mobility group A5		AT3G17790	purple acid phosphatase 17
AT2G05590	TLD-domain containing nucleolar protein		AT3G06770	Pectin lyase-like superfamily protein		AT1G48960	Adenine nucleotide alpha hydrolases-like superfamily protein		AT3G18250	Putative membrane lipoprotein
AT2G05920	Subtilase family protein		AT3G07210	NA		AT1G49160	Protein kinase superfamily protein		AT3G18260	Reticulon family protein
AT2G06040	NA		AT3G07215	other RNA		AT1G49245	Prefoldin chaperone subunit family protein		AT3G18485	iaa-leucine resistant 2
AT2G06995	NA		AT3G07440	NA		AT1G49400	Nucleic acid-binding, OB-fold-like protein		AT3G19970	alpha/beta-Hydrolases superfamily protein
AT2G07495	NA		AT3G07555	NA		AT1G49890	Family of unknown function (DUF566)		AT3G20250	pumilio 5
AT2G09990	Ribosomal protein S5 domain 2-like superfamily protein		AT3G07690	6-phosphogluconate dehydrogenase family protein		AT1G49980	DNA/RNA polymerases superfamily protein		AT3G21080	ABC transporter-related
AT2G11000	MAK10 homologue		AT3G07930	DNA glycosylase superfamily protein		AT1G50030	target of rapamycin		AT3G21150	B-box 32
AT2G13610	ABC-2 type transporter family protein		AT3G07980	mitogen-activated protein kinase kinase kinase 6		AT1G50120	NA		AT3G21500	1-deoxy-D-xylulose 5-phosphate synthase 1
AT2G13820	Bifunctional inhibitor/lipid-transfer protein/seed storage 2S albumin superfamily protein		AT3G08505	zinc finger (CCCH-type/C3HC4-type RING finger) family protein		AT1G50170	sirohydrochlorin ferrochelatase B		AT3G21520	DUF679 domain membrane protein 1
AT2G13960	Homeodomain-like superfamily protein		AT3G08840	D-alanine--D-alanine ligase family		AT1G50290	NA		AT3G22160	VQ motif-containing protein
AT2G14170	aldehyde dehydrogenase 6B2		AT3G09230	myb domain protein 1		AT1G50460	hexokinase-like 1		AT3G22600	Bifunctional inhibitor/lipid-transfer protein/seed storage 2S albumin superfamily protein
AT2G14247	Expressed protein		AT3G10010	demeter-like 2		AT1G50480	10-formyltetrahydrofolate synthetase		AT3G22910	ATPase E1-E2 type family protein / haloacid dehalogenase-like hydrolase family protein
AT2G15290	translocon at inner membrane of chloroplasts 21		AT3G10140	RECA homolog 3		AT1G50500	Membrane trafficking VPS53 family protein		AT3G23010	receptor like protein 36
AT2G15760	Protein of unknown function (DUF1645)		AT3G10525	LOSS OF GIANT CELLS FROM ORGANS		AT1G50570	Calcium-dependent lipid-binding (CaLB domain) family protein		AT3G23110	receptor like protein 37
AT2G16710	Iron-sulphur cluster biosynthesis family protein		AT3G10700	galacturonic acid kinase		AT1G50620	RING/FYVE/PHD zinc finger superfamily protein		AT3G23120	receptor like protein 38
AT2G16770	Basic-leucine zipper (bZIP) transcription factor family protein		AT3G10820	Transcription elongation factor (TFIIS) family protein		AT1G51090	Heavy metal transport/detoxification superfamily protein		AT3G24900	receptor like protein 39
AT2G16880	Pentatricopeptide repeat (PPR) superfamily protein		AT3G10970	Haloacid dehalogenase-like hydrolase (HAD) superfamily protein		AT1G51270	structural molecules;transmembrane receptors;structural molecules		AT3G24982	receptor like protein 40
AT2G17280	Phosphoglycerate mutase family protein		AT3G11010	receptor like protein 34		AT1G51350	ARM repeat superfamily protein		AT3G25010	receptor like protein 41
AT2G17300	NA		AT3G11890	Sterile alpha motif (SAM) domain-containing protein		AT1G51360	dimeric A/B barrel domainS-protein 1		AT3G25610	ATPase E1-E2 type family protein / haloacid dehalogenase-like hydrolase family protein
AT2G17380	associated protein 19		AT3G12220	serine carboxypeptidase-like 16		AT1G51550	Kelch repeat-containing F-box family protein		AT3G25882	NIM1-interacting 2
AT2G17442	NA		AT3G12380	actin-related protein 5		AT1G51600	ZIM-LIKE 2		AT3G26170	cytochrome P450, family 71, subfamily B, polypeptide 19
AT2G17560	high mobility group B4		AT3G12550	XH/XS domain-containing protein		AT1G51620	Protein kinase superfamily protein		AT3G26210	cytochrome P450, family 71, subfamily B, polypeptide 23
AT2G17570	Undecaprenyl pyrophosphate synthetase family protein		AT3G12700	Eukaryotic aspartyl protease family protein		AT1G51740	syntaxin of plants 81		AT3G26220	cytochrome P450, family 71, subfamily B, polypeptide 3
AT2G17640	Trimeric LpxA-like enzymes superfamily protein		AT3G12750	zinc transporter 1 precursor		AT1G51745	Tudor/PWWP/MBT superfamily protein		AT3G26230	cytochrome P450, family 71, subfamily B, polypeptide 24
AT2G17670	Tetratricopeptide repeat (TPR)-like superfamily protein		AT3G13040	myb-like HTH transcriptional regulator family protein		AT1G51800	Leucine-rich repeat protein kinase family protein		AT3G26440	Protein of unknown function (DUF707)
AT2G17780	PLAC8 family protein		AT3G13080	multidrug resistance-associated protein 3		AT1G51850	Leucine-rich repeat protein kinase family protein		AT3G26470	Powdery mildew resistance protein, RPW8 domain
AT2G17787	NA		AT3G13222	GBF-interacting protein 1		AT1G51913	NA		AT3G26500	plant intracellular ras group-related LRR 2
AT2G17830	F-box and associated interaction domains-containing protein		AT3G13225	WW domain-containing protein		AT1G52000	Mannose-binding lectin superfamily protein		AT3G26590	MATE efflux family protein
AT2G18193	P-loop containing nucleoside triphosphate hydrolases superfamily protein		AT3G13410	NA		AT1G52190	Major facilitator superfamily protein		AT3G26600	armadillo repeat only 4
AT2G18340	late embryogenesis abundant domain-containing protein / LEA domain-containing protein		AT3G13460	evolutionarily conserved C-terminal region 2		AT1G52260	PDI-like 1-5		AT3G26830	Cytochrome P450 superfamily protein
AT2G18520	Tetratricopeptide repeat (TPR)-like superfamily protein		AT3G13560	O-Glycosyl hydrolases family 17 protein		AT1G52315	Regulator of Vps4 activity in the MVB pathway protein		AT3G26840	Esterase/lipase/thioesterase family protein
AT2G18600	Ubiquitin-conjugating enzyme family protein		AT3G13670	Protein kinase family protein		AT1G52320	NA		AT3G27210	NA
AT2G18700	trehalose phosphatase/synthase 11		AT3G13674	NA		AT1G52347	other RNA		AT3G28210	zinc finger (AN1-like) family protein
AT2G18750	Calmodulin-binding protein		AT3G14440	nine-cis-epoxycarotenoid dioxygenase 3		AT1G52360	Coatomer, beta' subunit		AT3G28340	galacturonosyltransferase-like 10
AT2G18990	thioredoxin domain-containing protein 9 homolog		AT3G14470	NB-ARC domain-containing disease resistance protein		AT1G52370	Ribosomal protein L22p/L17e family protein		AT3G28510	P-loop containing nucleoside triphosphate hydrolases superfamily protein
AT2G19170	subtilisin-like serine protease 3		AT3G15353	metallothionein 3		AT1G52540	Protein kinase superfamily protein		AT3G28540	P-loop containing nucleoside triphosphate hydrolases superfamily protein
AT2G19180	NA		AT3G15570	Phototropic-responsive NPH3 family protein		AT1G52565	NA		AT3G28580	P-loop containing nucleoside triphosphate hydrolases superfamily protein
AT2G19380	RNA recognition motif (RRM)-containing protein		AT3G16030	lectin protein kinase family protein		AT1G52670	Single hybrid motif superfamily protein		AT3G28890	receptor like protein 43
AT2G19400	AGC (cAMP-dependent, cGMP-dependent and protein kinase C) kinase family protein		AT3G16180	Major facilitator superfamily protein		AT1G52730	Transducin/WD40 repeat-like superfamily protein		AT3G29240	Protein of unknown function (DUF179)
AT2G19460	Protein of unknown function (DUF3511)		AT3G16740	F-box and associated interaction domains-containing protein		AT1G52760	lysophospholipase 2		AT3G29575	ABI five binding protein 3
AT2G19480	nucleosome assembly protein 1;2		AT3G16857	response regulator 1		AT1G52855	NA		AT3G44300	nitrilase 2
AT2G19500	cytokinin oxidase 2		AT3G17250	Protein phosphatase 2C family protein		AT1G52890	NAC domain containing protein 19		AT3G44350	NAC domain containing protein 61
AT2G19530	NA		AT3G17380	TRAF-like family protein		AT1G52905	NA		AT3G44400	Disease resistance protein (TIR-NBS-LRR class) family
AT2G19600	K+ efflux antiporter 4		AT3G17430	Nucleotide-sugar transporter family protein		AT1G53000	Nucleotide-diphospho-sugar transferases superfamily protein		AT3G44630	Disease resistance protein (TIR-NBS-LRR class) family
AT2G19650	Cysteine/Histidine-rich C1 domain family protein		AT3G17470	Ca2+-activated RelA/spot homolog		AT1G53035	NA		AT3G44720	arogenate dehydratase 4
AT2G20300	Protein kinase superfamily protein		AT3G17890	NA		AT1G53110	NA		AT3G45040	phosphatidate cytidylyltransferase family protein
AT2G20310	RPM1 interacting protein 13		AT3G18040	MAP kinase 9		AT1G53120	RNA-binding S4 domain-containing protein		AT3G45130	lanosterol synthase 1
AT2G20340	Pyridoxal phosphate (PLP)-dependent transferases superfamily protein		AT3G18350	Plant protein of unknown function (DUF639)		AT1G53165	Protein kinase superfamily protein		AT3G45290	Seven transmembrane MLO family protein
AT2G20650	RING/U-box superfamily protein		AT3G18420	Protein prenylyltransferase superfamily protein		AT1G53170	ethylene response factor 8		AT3G45330	Concanavalin A-like lectin protein kinase family protein
AT2G20670	Protein of unknown function (DUF506)		AT3G18560	NA		AT1G53300	tetratricopetide-repeat thioredoxin-like 1		AT3G45410	Concanavalin A-like lectin protein kinase family protein
AT2G20790	clathrin adaptor complexes medium subunit family protein		AT3G18773	RING/U-box superfamily protein		AT1G53390	P-loop containing nucleoside triphosphate hydrolases superfamily protein		AT3G45620	Transducin/WD40 repeat-like superfamily protein
AT2G20815	Family of unknown function (DUF566)		AT3G18910	EIN2 targeting protein2		AT1G53450	NA		AT3G45860	cysteine-rich RLK (RECEPTOR-like protein kinase) 4
AT2G20940	Protein of unknown function (DUF1279)		AT3G18950	Transducin/WD40 repeat-like superfamily protein		AT1G53460	NA		AT3G46080	C2H2-type zinc finger family protein
AT2G21070	methyltransferases		AT3G19840	pre-mRNA-processing protein 40C		AT1G53480	mto 1 responding down 1		AT3G46090	C2H2 and C2HC zinc fingers superfamily protein
AT2G21150	XAP5 family protein		AT3G20070	titan9		AT1G53800	NA		AT3G46690	UDP-Glycosyltransferase superfamily protein
AT2G21540	SEC14-like 3		AT3G20100	cytochrome P450, family 705, subfamily A, polypeptide 19		AT1G53880	Eukaryotic translation initiation factor 2B (eIF-2B) family protein		AT3G47480	Calcium-binding EF-hand family protein
AT2G21590	Glucose-1-phosphate adenylyltransferase family protein		AT3G20790	NAD(P)-binding Rossmann-fold superfamily protein		AT1G53885	Protein of unknown function (DUF581)		AT3G47540	Chitinase family protein
AT2G21640	NA		AT3G20810	2-oxoglutarate (2OG) and Fe(II)-dependent oxygenase superfamily protein		AT1G53903	Protein of unknown function (DUF581)		AT3G47780	ABC2 homolog 6
AT2G22330	cytochrome P450, family 79, subfamily B, polypeptide 3		AT3G20910	nuclear factor Y, subunit A9		AT1G53920	GDSL-motif lipase 5		AT3G47810	Calcineurin-like metallo-phosphoesterase superfamily protein
AT2G22560	Kinase interacting (KIP1-like) family protein		AT3G21070	NAD kinase 1		AT1G54090	exocyst subunit exo70 family protein D2		AT3G48020	NA
AT2G22810	1-aminocyclopropane-1-carboxylate synthase 4		AT3G21400	NA		AT1G54115	cation calcium exchanger 4		AT3G48080	alpha/beta-Hydrolases superfamily protein
AT2G22850	basic leucine-zipper 6		AT3G21480	BRCT domain-containing DNA repair protein		AT1G54150	E3 Ubiquitin ligase family protein		AT3G48090	alpha/beta-Hydrolases superfamily protein
AT2G23090	Uncharacterised protein family SERF		AT3G21510	histidine-containing phosphotransmitter 1		AT1G54200	NA		AT3G48630	NA
AT2G23100	Cysteine/Histidine-rich C1 domain family protein		AT3G22180	DHHC-type zinc finger family protein		AT1G54260	winged-helix DNA-binding transcription factor family protein		AT3G48640	NA
AT2G23200	Protein kinase superfamily protein		AT3G22370	alternative oxidase 1A		AT1G54350	ABC transporter family protein		AT3G48650	NA
AT2G23520	Pyridoxal phosphate (PLP)-dependent transferases superfamily protein		AT3G22740	homocysteine S-methyltransferase 3		AT1G54570	Esterase/lipase/thioesterase family protein		AT3G48850	phosphate transporter 3;2
AT2G23980	cyclic nucleotide-gated channel 6		AT3G22930	calmodulin-like 11		AT1G54575	NA		AT3G49120	peroxidase CB
AT2G24195	NA		AT3G22960	Pyruvate kinase family protein		AT1G55000	peptidoglycan-binding LysM domain-containing protein		AT3G49340	Cysteine proteinases superfamily protein
AT2G24250	Protein of unknown function (DUF295)		AT3G23000	CBL-interacting protein kinase 7		AT1G55150	DEA(D/H)-box RNA helicase family protein		AT3G49530	NAC domain containing protein 62
AT2G24520	H(+)-ATPase 5		AT3G23150	Signal transduction histidine kinase, hybrid-type, ethylene sensor		AT1G55152	NA		AT3G49780	phytosulfokine 4 precursor
AT2G24530	NA		AT3G23430	phosphate 1		AT1G55170	NA		AT3G50280	HXXXD-type acyl-transferase family protein
AT2G24645	Transcriptional factor B3 family protein		AT3G23590	REF4-related 1		AT1G55325	RNA polymerase II transcription mediators		AT3G50470	homolog of RPW8 3
AT2G24690	Transcriptional factor B3 family protein		AT3G23710	Tic22-like family protein		AT1G55370	NDH-dependent cyclic electron flow 5		AT3G50480	homolog of RPW8 4
AT2G24970	NA		AT3G23780	nuclear RNA polymerase D2A		AT1G55500	evolutionarily conserved C-terminal region 4		AT3G50490	transposable element gene
AT2G25050	Actin-binding FH2 (Formin Homology) protein		AT3G23980	BLISTER		AT1G55520	TATA binding protein 2		AT3G50770	calmodulin-like 41
AT2G25060	early nodulin-like protein 14		AT3G24090	glutamine-fructose-6-phosphate transaminase (isomerizing)s;sugar binding;transaminases		AT1G55610	BRI1 like		AT3G50810	Uncharacterised protein family (UPF0497)
AT2G25100	Polynucleotidyl transferase, ribonuclease H-like superfamily protein		AT3G24440	Fibronectin type III domain-containing protein		AT1G55620	chloride channel F		AT3G51000	alpha/beta-Hydrolases superfamily protein
AT2G25180	response regulator 12		AT3G24810	Cyclin-dependent kinase inhibitor family protein		AT1G55690	Sec14p-like phosphatidylinositol transfer family protein		AT3G51330	Eukaryotic aspartyl protease family protein
AT2G25200	Plant protein of unknown function (DUF868)		AT3G24870	Helicase/SANT-associated, DNA binding protein		AT1G55760	BTB/POZ domain-containing protein		AT3G51430	Calcium-dependent phosphotriesterase superfamily protein
AT2G25355	PNAS-3 related		AT3G24890	vesicle-associated membrane protein 728		AT1G55775	NA		AT3G51440	Calcium-dependent phosphotriesterase superfamily protein
AT2G25560	DNAJ heat shock N-terminal domain-containing protein		AT3G25010	receptor like protein 41		AT1G55890	Tetratricopeptide repeat (TPR)-like superfamily protein		AT3G51660	Tautomerase/MIF superfamily protein
AT2G25690	Protein of unknown function (DUF581)		AT3G25180	cytochrome P450, family 82, subfamily G, polypeptide 1		AT1G56120	Leucine-rich repeat transmembrane protein kinase		AT3G51860	cation exchanger 3
AT2G25920	NA		AT3G25210	Tetratricopeptide repeat (TPR)-like superfamily protein		AT1G56190	Phosphoglycerate kinase family protein		AT3G51890	Clathrin light chain protein
AT2G26110	Protein of unknown function (DUF761)		AT3G25560	NSP-interacting kinase 2		AT1G56500	haloacid dehalogenase-like hydrolase family protein		AT3G52400	syntaxin of plants 122
AT2G26140	FTSH protease 4		AT3G25780	allene oxide cyclase 3		AT1G56520	Disease resistance protein (TIR-NBS-LRR class) family		AT3G52430	alpha/beta-Hydrolases superfamily protein
AT2G26150	heat shock transcription factor A2		AT3G26410	methyltransferases;nucleic acid binding		AT1G57540	NA		AT3G53065	D-galactoside/L-rhamnose binding SUEL lectin protein
AT2G26270	NA		AT3G26782	Tetratricopeptide repeat (TPR)-like superfamily protein		AT1G57720	Translation elongation factor EF1B, gamma chain		AT3G53150	UDP-glucosyl transferase 73D1
AT2G26350	peroxin 10		AT3G26950	NA		AT1G57765	NA		AT3G53230	ATPase, AAA-type, CDC48 protein
AT2G26930	4-(cytidine 5'-phospho)-2-C-methyl-D-erithritol kinase		AT3G26990	ENTH/VHS family protein		AT1G58210	kinase interacting family protein		AT3G54150	S-adenosyl-L-methionine-dependent methyltransferases superfamily protein
AT2G27060	Leucine-rich repeat protein kinase family protein		AT3G27000	actin related protein 2		AT1G58360	amino acid permease 1		AT3G54640	tryptophan synthase alpha chain
AT2G27130	Bifunctional inhibitor/lipid-transfer protein/seed storage 2S albumin superfamily protein		AT3G27010	TEOSINTE BRANCHED 1, cycloidea, PCF (TCP)-domain family protein 20		AT1G58470	RNA-binding protein 1		AT3G54960	PDI-like 1-3
AT2G27389	NA		AT3G27110	Peptidase family M48 family protein		AT1G58848	Disease resistance protein (CC-NBS-LRR class) family		AT3G55790	NA
AT2G27590	S-adenosyl-L-methionine-dependent methyltransferases superfamily protein		AT3G27230	S-adenosyl-L-methionine-dependent methyltransferases superfamily protein		AT1G59218	Disease resistance protein (CC-NBS-LRR class) family		AT3G55910	NA
AT2G27800	Tetratricopeptide repeat (TPR)-like superfamily protein		AT3G27420	NA		AT1G59710	Protein of unknown function (DUF569)		AT3G55970	jasmonate-regulated gene 21
AT2G28120	Major facilitator superfamily protein		AT3G27960	Tetratricopeptide repeat (TPR)-like superfamily protein		AT1G59760	RNA helicase, ATP-dependent, SK12/DOB1 protein		AT3G56170	Ca-2+ dependent nuclease
AT2G28310	Protein of unknown function (DUF707)		AT3G28050	nodulin MtN21 /EamA-like transporter family protein		AT1G59820	aminophospholipid ATPase 3		AT3G56400	WRKY DNA-binding protein 70
AT2G28480	RNA-binding CRS1 / YhbY (CRM) domain protein		AT3G28100	nodulin MtN21 /EamA-like transporter family protein		AT1G59960	NAD(P)-linked oxidoreductase superfamily protein		AT3G56891	Heavy metal transport/detoxification superfamily protein
AT2G28710	C2H2-type zinc finger family protein		AT3G28130	nodulin MtN21 /EamA-like transporter family protein		AT1G59970	Matrixin family protein		AT3G57240	beta-1,3-glucanase 3
AT2G28880	para-aminobenzoate (PABA) synthase family protein		AT3G28580	P-loop containing nucleoside triphosphate hydrolases superfamily protein		AT1G59990	DEA(D/H)-box RNA helicase family protein		AT3G57260	beta-1,3-glucanase 2
AT2G29440	glutathione S-transferase tau 6		AT3G28720	NA		AT1G60080	3'-5'-exoribonuclease family protein		AT3G57380	Glycosyltransferase family 61 protein
AT2G29500	HSP20-like chaperones superfamily protein		AT3G28730	high mobility group		AT1G60140	trehalose phosphate synthase		AT3G57460	catalytics;metal ion binding
AT2G29550	tubulin beta-7 chain		AT3G28857	basic helix-loop-helix (bHLH) DNA-binding family protein		AT1G60420	DC1 domain-containing protein		AT3G57950	NA
AT2G29730	UDP-glucosyl transferase 71D1		AT3G29230	Tetratricopeptide repeat (TPR)-like superfamily protein		AT1G60550	enoyl-CoA hydratase/isomerase D		AT3G59700	lectin-receptor kinase
AT2G30160	Mitochondrial substrate carrier family protein		AT3G29644	other RNA		AT1G60660	cytochrome B5-like protein		AT3G60190	DYNAMIN-like 1E
AT2G30280	RNA-directed DNA methylation 4		AT3G42170	BED zinc finger ;hAT family dimerisation domain		AT1G60890	Phosphatidylinositol-4-phosphate 5-kinase family protein		AT3G60420	Phosphoglycerate mutase family protein
AT2G30360	SOS3-interacting protein 4		AT3G42630	Pentatricopeptide repeat (PPR) superfamily protein		AT1G60900	U2 snRNP auxilliary factor, large subunit, splicing factor		AT3G60450	Phosphoglycerate mutase family protein
AT2G30395	ovate family protein 17		AT3G43590	zinc knuckle (CCHC-type) family protein		AT1G61000	NA		AT3G60470	Plant protein of unknown function (DUF247)
AT2G30420	Homeodomain-like superfamily protein		AT3G43610	Spc97 / Spc98 family of spindle pole body (SBP) component		AT1G61010	cleavage and polyadenylation specificity factor 73-I		AT3G60540	Preprotein translocase Sec, Sec61-beta subunit protein
AT2G30695	NA		AT3G44380	Late embryogenesis abundant (LEA) hydroxyproline-rich glycoprotein family		AT1G61040	plus-3 domain-containing protein		AT3G60966	RING/U-box superfamily protein
AT2G31090	NA		AT3G44850	Protein kinase superfamily protein		AT1G61560	Seven transmembrane MLO family protein		AT3G61190	BON association protein 1
AT2G31585	other RNA		AT3G45140	lipoxygenase 2		AT1G61670	Lung seven transmembrane receptor family protein		AT3G61280	Arabidopsis thaliana protein of unknown function (DUF821)
AT2G32020	Acyl-CoA N-acyltransferases (NAT) superfamily protein		AT3G45290	Seven transmembrane MLO family protein		AT1G61740	Sulfite exporter TauE/SafE family protein		AT3G61390	RING/U-box superfamily protein
AT2G32030	Acyl-CoA N-acyltransferases (NAT) superfamily protein		AT3G45400	exostosin family protein		AT1G61890	MATE efflux family protein		AT3G61930	NA
AT2G32260	phosphorylcholine cytidylyltransferase		AT3G45443	NA		AT1G62170	Serine protease inhibitor (SERPIN) family protein		AT3G61960	Protein kinase superfamily protein
AT2G32290	beta-amylase 6		AT3G45638	other RNA		AT1G62430	CDP-diacylglycerol synthase 1		AT3G62260	Protein phosphatase 2C family protein
AT2G32415	Polynucleotidyl transferase, ribonuclease H fold protein with HRDC domain		AT3G45640	mitogen-activated protein kinase 3		AT1G62510	Bifunctional inhibitor/lipid-transfer protein/seed storage 2S albumin superfamily protein		AT3G62590	alpha/beta-Hydrolases superfamily protein
AT2G32430	Galactosyltransferase family protein		AT3G45730	NA		AT1G62570	flavin-monooxygenase glucosinolate S-oxygenase 4		AT3G62600	DNAJ heat shock family protein
AT2G32480	ARABIDOPSIS SERIN PROTEASE		AT3G45850	P-loop containing nucleoside triphosphate hydrolases superfamily protein		AT1G62600	Flavin-binding monooxygenase family protein		AT3G63010	alpha/beta-Hydrolases superfamily protein
AT2G32640	Lycopene beta/epsilon cyclase protein		AT3G46180	UDP-galactose transporter 5		AT1G62610	NAD(P)-binding Rossmann-fold superfamily protein		AT3G63380	ATPase E1-E2 type family protein / haloacid dehalogenase-like hydrolase family protein
AT2G32860	beta glucosidase 33		AT3G46670	UDP-glucosyl transferase 76E11		AT1G62810	Copper amine oxidase family protein		AT4G00700	C2 calcium/lipid-binding plant phosphoribosyltransferase family protein
AT2G32950	Transducin/WD40 repeat-like superfamily protein		AT3G46870	Pentatricopeptide repeat (PPR) superfamily protein		AT1G62960	ACC synthase 10		AT4G00955	NA
AT2G32970	NA		AT3G46930	Protein kinase superfamily protein		AT1G63020	nuclear RNA polymerase D1A		AT4G01010	cyclic nucleotide-gated channel 13
AT2G32990	glycosyl hydrolase 9B8		AT3G46990	Protein of unknown function (DUF740)		AT1G63110	GPI transamidase subunit PIG-U		AT4G01070	UDP-Glycosyltransferase superfamily protein
AT2G33120	synaptobrevin-related protein 1		AT3G47250	Plant protein of unknown function (DUF247)		AT1G63180	UDP-D-glucose/UDP-D-galactose 4-epimerase 3		AT4G01430	nodulin MtN21 /EamA-like transporter family protein
AT2G33540	C-terminal domain phosphatase-like 3		AT3G47380	Plant invertase/pectin methylesterase inhibitor superfamily protein		AT1G63420	Arabidopsis thaliana protein of unknown function (DUF821)		AT4G01480	pyrophosphorylase 5
AT2G33835	Zinc finger C-x8-C-x5-C-x3-H type family protein		AT3G47700	RINT-1 / TIP-1 family		AT1G63460	glutathione peroxidase 8		AT4G01540	NAC with transmembrane motif1
AT2G34000	RING/U-box superfamily protein		AT3G48115	other RNA		AT1G63660	GMP synthase (glutamine-hydrolyzing), putative / glutamine amidotransferase, putative		AT4G01610	Cysteine proteinases superfamily protein
AT2G34010	NA		AT3G48425	DNAse I-like superfamily protein		AT1G63680	acid-amino acid ligases;ligases;ATP binding;ATP binding;ligases		AT4G01720	WRKY family transcription factor
AT2G34260	transducin family protein / WD-40 repeat family protein		AT3G48450	RPM1-interacting protein 4 (RIN4) family protein		AT1G63720	NA		AT4G02050	sugar transporter protein 7
AT2G34300	S-adenosyl-L-methionine-dependent methyltransferases superfamily protein		AT3G48550	NA		AT1G63750	Disease resistance protein (TIR-NBS-LRR class) family		AT4G02380	senescence-associated gene 21
AT2G34380	Putative adipose-regulatory protein (Seipin)		AT3G49290	ABL interactor-like protein 2		AT1G63880	Disease resistance protein (TIR-NBS-LRR class) family		AT4G02520	glutathione S-transferase PHI 2
AT2G34580	NA		AT3G49725	GTP-binding protein, HflX		AT1G63940	monodehydroascorbate reductase 6		AT4G03320	translocon at the inner envelope membrane of chloroplasts 20-IV
AT2G34640	plastid transcriptionally active 12		AT3G49840	Uncharacterized conserved protein (DUF2215)		AT1G64060	respiratory burst oxidase protein F		AT4G03450	Ankyrin repeat family protein
AT2G34930	disease resistance family protein / LRR family protein		AT3G50080	VIER F-box proteine 2		AT1G64105	NAC domain containing protein 27		AT4G04500	cysteine-rich RLK (RECEPTOR-like protein kinase) 37
AT2G35155	Trypsin family protein		AT3G50280	HXXXD-type acyl-transferase family protein		AT1G64140	NA		AT4G04510	cysteine-rich RLK (RECEPTOR-like protein kinase) 38
AT2G35500	shikimate kinase like 2		AT3G50630	KIP-related protein 2		AT1G64190	6-phosphogluconate dehydrogenase family protein		AT4G04620	Ubiquitin-like superfamily protein
AT2G35710	Nucleotide-diphospho-sugar transferases superfamily protein		AT3G50660	Cytochrome P450 superfamily protein		AT1G64330	myosin heavy chain-related		AT4G04960	Concanavalin A-like lectin protein kinase family protein
AT2G35730	Heavy metal transport/detoxification superfamily protein		AT3G50840	Phototropic-responsive NPH3 family protein		AT1G64500	Glutaredoxin family protein		AT4G05020	NAD(P)H dehydrogenase B2
AT2G35800	mitochondrial substrate carrier family protein		AT3G50920	Phosphatidic acid phosphatase (PAP2) family protein		AT1G64610	Transducin/WD40 repeat-like superfamily protein		AT4G05030	Copper transport protein family
AT2G35880	TPX2 (targeting protein for Xklp2) protein family		AT3G51050	FG-GAP repeat-containing protein		AT1G64770	NDH-dependent cyclic electron flow 1		AT4G05590	NA
AT2G36230	Aldolase-type TIM barrel family protein		AT3G51240	flavanone 3-hydroxylase		AT1G64840	Protein of unknown function (DUF295)		AT4G08230	glycine-rich protein
AT2G36307	ZPR4 (LITTLE ZIPPER 4); other RNA		AT3G51895	sulfate transporter 3;1		AT1G64900	cytochrome P450, family 89, subfamily A, polypeptide 2		AT4G08290	nodulin MtN21 /EamA-like transporter family protein
AT2G36360	Galactose oxidase/kelch repeat superfamily protein		AT3G52050	5'-3' exonuclease family protein		AT1G64950	cytochrome P450, family 89, subfamily A, polypeptide 5		AT4G08770	Peroxidase superfamily protein
AT2G36390	starch branching enzyme 2.1		AT3G52480	NA		AT1G64970	gamma-tocopherol methyltransferase		AT4G08780	Peroxidase superfamily protein
AT2G36400	growth-regulating factor 3		AT3G52748	other RNA		AT1G65000	NA		AT4G08850	Leucine-rich repeat receptor-like protein kinase family protein
AT2G36420	NA		AT3G52905	Polynucleotidyl transferase, ribonuclease H-like superfamily protein		AT1G65280	DNAJ heat shock N-terminal domain-containing protein		AT4G09750	NAD(P)-binding Rossmann-fold superfamily protein
AT2G36740	sequence-specific DNA binding transcription factors;DNA binding;DNA binding		AT3G53230	ATPase, AAA-type, CDC48 protein		AT1G65430	IBR domain-containing protein		AT4G10500	2-oxoglutarate (2OG) and Fe(II)-dependent oxygenase superfamily protein
AT2G36770	UDP-Glycosyltransferase superfamily protein		AT3G53232	ROTUNDIFOLIA like 1		AT1G65481	NA		AT4G10860	NA
AT2G36780	UDP-Glycosyltransferase superfamily protein		AT3G53310	AP2/B3-like transcriptional factor family protein		AT1G65484	NA		AT4G11170	Disease resistance protein (TIR-NBS-LRR class) family
AT2G37050	Leucine-rich repeat protein kinase family protein		AT3G54180	cyclin-dependent kinase B1;1		AT1G65486	NA		AT4G11340	Disease resistance protein (TIR-NBS-LRR class) family
AT2G37060	nuclear factor Y, subunit B8		AT3G54290	NA		AT1G65580	Endonuclease/exonuclease/phosphatase family protein		AT4G11650	osmotin 34
AT2G37180	Aquaporin-like superfamily protein		AT3G54366	NA		AT1G65650	Peptidase C12, ubiquitin carboxyl-terminal hydrolase 1		AT4G11655	Uncharacterised protein family (UPF0497)
AT2G37300	NA		AT3G54420	homolog of carrot EP3-3 chitinase		AT1G65985	Plant protein of unknown function (DUF247)		AT4G11890	Protein kinase superfamily protein
AT2G37510	RNA-binding (RRM/RBD/RNP motifs) family protein		AT3G54610	histone acetyltransferase of the GNAT family 1		AT1G66130	NAD(P)-binding Rossmann-fold superfamily protein		AT4G11910	NA
AT2G37530	NA		AT3G54650	RNI-like superfamily protein		AT1G66140	zinc finger protein 4		AT4G12120	Sec1/munc18-like (SM) proteins superfamily
AT2G37600	Ribosomal protein L36e family protein		AT3G54670	Structural maintenance of chromosomes (SMC) family protein		AT1G66150	transmembrane kinase 1		AT4G12290	Copper amine oxidase family protein
AT2G37690	phosphoribosylaminoimidazole carboxylase, putative / AIR carboxylase, putative		AT3G55646	NA		AT1G66160	CYS, MET, PRO, and GLY protein 1		AT4G12480	Bifunctional inhibitor/lipid-transfer protein/seed storage 2S albumin superfamily protein
AT2G37790	NAD(P)-linked oxidoreductase superfamily protein		AT3G55760	NA		AT1G66230	myb domain protein 20		AT4G12490	Bifunctional inhibitor/lipid-transfer protein/seed storage 2S albumin superfamily protein
AT2G38210	putative PDX1-like protein 4		AT3G56030	Tetratricopeptide repeat (TPR)-like superfamily protein		AT1G66340	Signal transduction histidine kinase, hybrid-type, ethylene sensor		AT4G12500	Bifunctional inhibitor/lipid-transfer protein/seed storage 2S albumin superfamily protein
AT2G38420	Pentatricopeptide repeat (PPR) superfamily protein		AT3G56320	PAP/OAS1 substrate-binding domain superfamily		AT1G66400	calmodulin like 23		AT4G12720	MutT/nudix family protein
AT2G38570	NA		AT3G56760	Protein kinase superfamily protein		AT1G66580	senescence associated gene 24		AT4G13810	receptor like protein 47
AT2G38695	NA		AT3G56860	UBP1-associated protein 2A		AT1G66740	ASF1 like histone chaperone		AT4G13890	Pyridoxal phosphate (PLP)-dependent transferases superfamily protein
AT2G38840	Guanylate-binding family protein		AT3G56990	embryo sac development arrest 7		AT1G66840	Plant protein of unknown function (DUF827)		AT4G13900	NA
AT2G38870	Serine protease inhibitor, potato inhibitor I-type family protein		AT3G57170	N-acetylglucosaminyl transferase component family protein / Gpi1 family protein		AT1G66900	alpha/beta-Hydrolases superfamily protein		AT4G14365	XB3 ortholog 4 in Arabidopsis thaliana
AT2G39100	RING/U-box superfamily protein		AT3G57230	AGAMOUS-like 16		AT1G66920	Protein kinase superfamily protein		AT4G14370	Disease resistance protein (TIR-NBS-LRR class) family
AT2G39140	pseudouridine synthase family protein		AT3G57280	Transmembrane proteins 14C		AT1G66980	suppressor of npr1-1 constitutive 4		AT4G14390	Ankyrin repeat family protein
AT2G39200	Seven transmembrane MLO family protein		AT3G57950	NA		AT1G67060	NA		AT4G14630	germin-like protein 9
AT2G39440	NA		AT3G57980	DNA-binding bromodomain-containing protein		AT1G67070	Mannose-6-phosphate isomerase, type I		AT4G14746	NA
AT2G39470	PsbP-like protein 2		AT3G58220	TRAF-like family protein		AT1G67170	NA		AT4G15270	glucosyltransferase-related
AT2G39518	Uncharacterised protein family (UPF0497)		AT3G58270	Arabidopsis phospholipase-like protein (PEARLI 4) with TRAF-like domain		AT1G67190	F-box/RNI-like superfamily protein		AT4G15280	UDP-glucosyl transferase 71B5
AT2G39870	NA		AT3G58670	Protein of unknown function (DUF1637)		AT1G67325	Ran BP2/NZF zinc finger-like superfamily protein		AT4G15417	RNAse II-like 1
AT2G40113	Pollen Ole e 1 allergen and extensin family protein		AT3G58690	Protein kinase superfamily protein		AT1G67520	lectin protein kinase family protein		AT4G15530	pyruvate orthophosphate dikinase
AT2G40130	Double Clp-N motif-containing P-loop nucleoside triphosphate hydrolases superfamily protein		AT3G58790	galacturonosyltransferase 15		AT1G67570	Protein of unknown function (DUF3537)		AT4G15610	Uncharacterised protein family (UPF0497)
AT2G40160	Plant protein of unknown function (DUF828)		AT3G59010	pectin methylesterase 61		AT1G67580	Protein kinase superfamily protein		AT4G16660	heat shock protein 70 (Hsp 70) family protein
AT2G40200	basic helix-loop-helix (bHLH) DNA-binding superfamily protein		AT3G59110	Protein kinase superfamily protein		AT1G67660	Restriction endonuclease, type II-like superfamily protein		AT4G17670	Protein of unknown function (DUF581)
AT2G40316	NA		AT3G59290	ENTH/VHS family protein		AT1G67680	SRP72 RNA-binding domain		AT4G18430	RAB GTPase homolog A1E
AT2G40540	potassium transporter 2		AT3G59910	Ankyrin repeat family protein		AT1G67930	Golgi transport complex protein-related		AT4G18930	RNA ligase/cyclic nucleotide phosphodiesterase family protein
AT2G40630	Uncharacterised conserved protein (UCP030365)		AT3G60190	DYNAMIN-like 1E		AT1G68060	microtubule-associated proteins 70-1		AT4G19370	Protein of unknown function (DUF1218)
AT2G40640	RING/U-box superfamily protein		AT3G60400	Mitochondrial transcription termination factor family protein		AT1G68070	Zinc finger, C3HC4 type (RING finger) family protein		AT4G19970	NA
AT2G40760	Rhodanese/Cell cycle control phosphatase superfamily protein		AT3G60720	plasmodesmata-located protein 8		AT1G68130	indeterminate(ID)-domain 14		AT4G20110	VACUOLAR SORTING RECEPTOR 7
AT2G40840	disproportionating enzyme 2		AT3G60830	actin-related protein 7		AT1G68185	Ubiquitin-like superfamily protein		AT4G20460	NAD(P)-binding Rossmann-fold superfamily protein
AT2G40860	protein kinase family protein / protein phosphatase 2C ( PP2C) family protein		AT3G61198	other RNA		AT1G68220	Protein of unknown function (DUF1218)		AT4G21120	amino acid transporter 1
AT2G40950	Basic-leucine zipper (bZIP) transcription factor family protein		AT3G61250	myb domain protein 17		AT1G68260	Thioesterase superfamily protein		AT4G21730	NA
AT2G41170	F-box family protein		AT3G61360	Tetratricopeptide repeat (TPR)-like superfamily protein		AT1G68390	Core-2/I-branching beta-1,6-N-acetylglucosaminyltransferase family protein		AT4G21840	methionine sulfoxide reductase B8
AT2G41210	phosphatidylinositol- 4-phosphate 5-kinase 5		AT3G61540	alpha/beta-Hydrolases superfamily protein		AT1G68410	Protein phosphatase 2C family protein		AT4G21903	MATE efflux family protein
AT2G41310	response regulator 3		AT3G61570	GRIP-related ARF-binding domain-containing protein 1		AT1G68550	Integrase-type DNA-binding superfamily protein		AT4G21980	Ubiquitin-like superfamily protein
AT2G41430	dehydration-induced protein (ERD15)		AT3G61700	Plant protein 1589 of unknown function		AT1G68710	ATPase E1-E2 type family protein / haloacid dehalogenase-like hydrolase family protein		AT4G22070	WRKY DNA-binding protein 31
AT2G41520	Heat shock protein DnaJ with tetratricopeptide repeat		AT3G61740	SET domain protein 14		AT1G68720	tRNA arginine adenosine deaminase		AT4G23140	cysteine-rich RLK (RECEPTOR-like protein kinase) 6
AT2G41640	Glycosyltransferase family 61 protein		AT3G61760	DYNAMIN-like 1B		AT1G69060	Chaperone DnaJ-domain superfamily protein		AT4G23150	cysteine-rich RLK (RECEPTOR-like protein kinase) 7
AT2G41905	NA		AT3G62620	sucrose-phosphatase-related		AT1G69070	NA		AT4G23160	cysteine-rich RLK (RECEPTOR-like protein kinase) 8
AT2G42200	squamosa promoter binding protein-like 9		AT3G62690	AtL5		AT1G69160	NA		AT4G23200	cysteine-rich RLK (RECEPTOR-like protein kinase) 12
AT2G42870	phy rapidly regulated 1		AT3G62750	beta glucosidase 8		AT1G69170	Squamosa promoter-binding protein-like (SBP domain) transcription factor family protein		AT4G23210	cysteine-rich RLK (RECEPTOR-like protein kinase) 13
AT2G43200	S-adenosyl-L-methionine-dependent methyltransferases superfamily protein		AT3G63500	Protein of unknown function (DUF1423)		AT1G69220	Protein kinase superfamily protein		AT4G23215	NA
AT2G43260	F-box and associated interaction domains-containing protein		AT4G00110	UDP-D-glucuronate 4-epimerase 3		AT1G69252	other RNA		AT4G23220	cysteine-rich RLK (RECEPTOR-like protein kinase) 14
AT2G43280	Far-red impaired responsive (FAR1) family protein		AT4G00150	GRAS family transcription factor		AT1G69270	receptor-like protein kinase 1		AT4G23230	cysteine-rich RLK (RECEPTOR-like protein kinase) 15
AT2G43340	Protein of unknown function (DUF1685)		AT4G00440	Protein of unknown function (DUF3741)		AT1G69295	plasmodesmata callose-binding protein 4		AT4G23310	cysteine-rich RLK (RECEPTOR-like protein kinase) 23
AT2G43430	glyoxalase 2-1		AT4G00560	NAD(P)-binding Rossmann-fold superfamily protein		AT1G69310	WRKY DNA-binding protein 57		AT4G23320	cysteine-rich RLK (RECEPTOR-like protein kinase) 24
AT2G44040	Dihydrodipicolinate reductase, bacterial/plant		AT4G00750	S-adenosyl-L-methionine-dependent methyltransferases superfamily protein		AT1G69330	RING/U-box superfamily protein		AT4G23610	Late embryogenesis abundant (LEA) hydroxyproline-rich glycoprotein family
AT2G44280	Major facilitator superfamily protein		AT4G01570	Tetratricopeptide repeat (TPR)-like superfamily protein		AT1G69360	Plant protein of unknown function (DUF863)		AT4G23700	cation/H+ exchanger 17
AT2G44440	Emsy N Terminus (ENT) domain-containing protein		AT4G01950	glycerol-3-phosphate acyltransferase 3		AT1G69410	eukaryotic elongation factor 5A-3		AT4G24000	cellulose synthase like G2
AT2G44480	beta glucosidase 17		AT4G01960	NA		AT1G69420	DHHC-type zinc finger family protein		AT4G24190	Chaperone protein htpG family protein
AT2G44510	CDK inhibitor P21 binding protein		AT4G02130	galacturonosyltransferase 6		AT1G69450	Early-responsive to dehydration stress protein (ERD4)		AT4G25070	NA
AT2G44750	thiamin pyrophosphokinase 2		AT4G02410	Concanavalin A-like lectin protein kinase family protein		AT1G69570	Dof-type zinc finger DNA-binding family protein		AT4G25110	metacaspase 2
AT2G44798	other RNA		AT4G02425	NA		AT1G69572	other RNA		AT4G25390	Protein kinase superfamily protein
AT2G44830	Protein kinase superfamily protein		AT4G02520	glutathione S-transferase PHI 2		AT1G69610	Protein of unknown function (DUF1666)		AT4G25810	xyloglucan endotransglycosylase 6
AT2G44840	ethylene-responsive element binding factor 13		AT4G02560	Homeodomain-like superfamily protein		AT1G69640	sphingoid base hydroxylase 1		AT4G25900	Galactose mutarotase-like superfamily protein
AT2G44850	NA		AT4G02740	F-box/RNI-like superfamily protein		AT1G69680	Mog1/PsbP/DUF1795-like photosystem II reaction center PsbP family protein		AT4G26060	Ribosomal protein L18ae family
AT2G45023	other RNA		AT4G02820	Pentatricopeptide repeat (PPR) superfamily protein		AT1G69730	Wall-associated kinase family protein		AT4G26120	Ankyrin repeat family protein / BTB/POZ domain-containing protein
AT2G45050	GATA transcription factor 2		AT4G03490	Ankyrin repeat family protein		AT1G69810	WRKY DNA-binding protein 36		AT4G26270	phosphofructokinase 3
AT2G45080	cyclin p3;1		AT4G04770	ATP binding cassette protein 1		AT1G70060	SIN3-like 4		AT4G26990	NA
AT2G45150	cytidinediphosphate diacylglycerol synthase 4		AT4G05330	ARF-GAP domain 13		AT1G70100	NA		AT4G27280	Calcium-binding EF-hand family protein
AT2G46160	RING/U-box superfamily protein		AT4G05520	EPS15 homology domain 2		AT1G70140	formin 8		AT4G27740	Yippee family putative zinc-binding protein
AT2G46310	cytokinin response factor 5		AT4G06744	Leucine-rich repeat (LRR) family protein		AT1G70180	Sterile alpha motif (SAM) domain-containing protein		AT4G28270	RING membrane-anchor 2
AT2G46380	Protein of unknown function (DUF3133)		AT4G07285	NA		AT1G70210	CYCLIN D1;1		AT4G28390	ADP/ATP carrier 3
AT2G46500	phosphoinositide 4-kinase gamma 4		AT4G08150	KNOTTED-like from Arabidopsis thaliana		AT1G70290	trehalose-6-phosphatase synthase S8		AT4G28490	Leucine-rich receptor-like protein kinase family protein
AT2G46530	auxin response factor 11		AT4G08330	NA		AT1G70350	NA		AT4G29850	Eukaryotic protein of unknown function (DUF872)
AT2G46630	NA		AT4G09560	Protease-associated (PA) RING/U-box zinc finger family protein		AT1G70570	anthranilate phosphoribosyltransferase, putative		AT4G29900	autoinhibited Ca(2+)-ATPase 10
AT2G46830	circadian clock associated 1		AT4G09770	TRAF-like family protein		AT1G70620	cyclin-related		AT4G30230	NA
AT2G47110	ubiquitin 6		AT4G10030	alpha/beta-Hydrolases superfamily protein		AT1G70770	Protein of unknown function DUF2359, transmembrane		AT4G31800	WRKY DNA-binding protein 18
AT2G47140	NAD(P)-binding Rossmann-fold superfamily protein		AT4G10620	P-loop containing nucleoside triphosphate hydrolases superfamily protein		AT1G71015	NA		AT4G33050	calmodulin-binding family protein
AT2G47180	galactinol synthase 1		AT4G10930	NA		AT1G71020	ARM repeat superfamily protein		AT4G33920	Protein phosphatase 2C family protein
AT2G47490	NAD+ transporter 1		AT4G11350	Protein of unknown function (DUF604)		AT1G71070	Core-2/I-branching beta-1,6-N-acetylglucosaminyltransferase family protein		AT4G34150	Calcium-dependent lipid-binding (CaLB domain) family protein
AT2G47900	tubby like protein 3		AT4G11740	Ubiquitin-like superfamily protein		AT1G71170	6-phosphogluconate dehydrogenase family protein		AT4G34180	Cyclase family protein
AT2G47990	transducin family protein / WD-40 repeat family protein		AT4G12090	Cornichon family protein		AT1G71210	Pentatricopeptide repeat (PPR) superfamily protein		AT4G34230	cinnamyl alcohol dehydrogenase 5
AT2G48075	NA		AT4G12430	Haloacid dehalogenase-like hydrolase (HAD) superfamily protein		AT1G71350	eukaryotic translation initiation factor SUI1 family protein		AT4G34380	Transducin/WD40 repeat-like superfamily protein
AT3G01080	WRKY DNA-binding protein 58		AT4G12460	OSBP(oxysterol binding protein)-related protein 2B		AT1G71400	receptor like protein 12		AT4G34390	extra-large GTP-binding protein 2
AT3G01430	NA		AT4G12590	Protein of unknown function DUF106, transmembrane		AT1G71410	ARM repeat superfamily protein		AT4G35110	Arabidopsis phospholipase-like protein (PEARLI 4) family
AT3G01550	phosphoenolpyruvate (pep)/phosphate translocator 2		AT4G12670	Homeodomain-like superfamily protein		AT1G71440	tubulin folding cofactor E / Pfifferling (PFI)		AT4G35170	Late embryogenesis abundant (LEA) hydroxyproline-rich glycoprotein family
AT3G01660	S-adenosyl-L-methionine-dependent methyltransferases superfamily protein		AT4G12980	Auxin-responsive family protein		AT1G71710	DNAse I-like superfamily protein		AT4G35180	LYS/HIS transporter 7
AT3G01930	Major facilitator superfamily protein		AT4G13820	Leucine-rich repeat (LRR) family protein		AT1G71750	Hypoxanthine-guanine phosphoribosyltransferase		AT4G35380	SEC7-like guanine nucleotide exchange family protein
AT3G02040	senescence-related gene 3		AT4G13920	receptor like protein 50		AT1G71820	SEC6		AT4G36110	SAUR-like auxin-responsive protein family
AT3G02050	K+ uptake transporter 3		AT4G14210	phytoene desaturase 3		AT1G71840	transducin family protein / WD-40 repeat family protein		AT4G36988	conserved peptide upstream open reading frame 49
AT3G02110	serine carboxypeptidase-like 25		AT4G14440	3-hydroxyacyl-CoA dehydratase 1		AT1G72040	P-loop containing nucleoside triphosphate hydrolases superfamily protein		AT4G37010	centrin 2
AT3G02280	Flavodoxin family protein		AT4G14450	NA		AT1G72050	transcription factor IIIA		AT4G37150	methyl esterase 9
AT3G02290	RING/U-box superfamily protein		AT4G14520	DNA-directed RNA polymerase II-related		AT1G72180	Leucine-rich receptor-like protein kinase family protein		AT4G37390	Auxin-responsive GH3 family protein
AT3G02490	Pentatricopeptide repeat (PPR) superfamily protein		AT4G15120	VQ motif-containing protein		AT1G72190	D-isomer specific 2-hydroxyacid dehydrogenase family protein		AT4G37520	Peroxidase superfamily protein
AT3G02640	NA		AT4G15240	Protein of unknown function (DUF604)		AT1G72280	endoplasmic reticulum oxidoreductins 1		AT4G37530	Peroxidase superfamily protein
AT3G02780	isopentenyl pyrophosphate:dimethylallyl pyrophosphate isomerase 2		AT4G15530	pyruvate orthophosphate dikinase		AT1G72320	pumilio 23		AT4G37990	elicitor-activated gene 3-2
AT3G02875	Peptidase M20/M25/M40 family protein		AT4G15680	Thioredoxin superfamily protein		AT1G72340	NagB/RpiA/CoA transferase-like superfamily protein		AT4G38560	Arabidopsis phospholipase-like protein (PEARLI 4) family
AT3G02920	Replication protein A, subunit RPA32		AT4G15690	Thioredoxin superfamily protein		AT1G72420	NADH:ubiquinone oxidoreductase intermediate-associated protein 30		AT4G39030	MATE efflux family protein
AT3G03040	F-box/RNI-like superfamily protein		AT4G15700	Thioredoxin superfamily protein		AT1G72480	Lung seven transmembrane receptor family protein		AT4G39390	nucleotide sugar transporter-KT 1
AT3G03190	glutathione S-transferase F11		AT4G15765	FAD/NAD(P)-binding oxidoreductase family protein		AT1G72550	tRNA synthetase beta subunit family protein		AT4G39404	other RNA
AT3G03220	expansin A13		AT4G15790	NA		AT1G72645	NA		AT4G39670	Glycolipid transfer protein (GLTP) family protein
AT3G03370	NA		AT4G16110	response regulator 2		AT1G72740	Homeodomain-like/winged-helix DNA-binding family protein		AT4G39830	Cupredoxin superfamily protein
AT3G03740	BTB-POZ and MATH domain 4		AT4G16130	arabinose kinase		AT1G72750	translocase inner membrane subunit 23-2		AT4G39950	cytochrome P450, family 79, subfamily B, polypeptide 2
AT3G03980	NAD(P)-binding Rossmann-fold superfamily protein		AT4G16150	calmodulin binding;transcription regulators		AT1G72920	Toll-Interleukin-Resistance (TIR) domain family protein		AT4G39955	alpha/beta-Hydrolases superfamily protein
AT3G04490	NA		AT4G16240	NA		AT1G73177	bonsai		AT5G01380	Homeodomain-like superfamily protein
AT3G04640	glycine-rich protein		AT4G16310	LSD1-like 3		AT1G73200	Putative integral membrane protein conserved region (DUF2404)		AT5G01540	lectin receptor kinase a4.1
AT3G04710	ankyrin repeat family protein		AT4G16370	oligopeptide transporter		AT1G73250	GDP-4-keto-6-deoxymannose-3,5-epimerase-4-reductase 1		AT5G01550	lectin receptor kinase a4.1
AT3G04790	Ribose 5-phosphate isomerase, type A protein		AT4G16470	Tetratricopeptide repeat (TPR)-like superfamily protein		AT1G73390	Endosomal targeting BRO1-like domain-containing protein		AT5G01640	prenylated RAB acceptor 1.B5
AT3G04820	Pseudouridine synthase family protein		AT4G16600	Nucleotide-diphospho-sugar transferases superfamily protein		AT1G73430	sec34-like family protein		AT5G01820	serine/threonine protein kinase 1
AT3G04860	Plant protein of unknown function (DUF868)		AT4G16780	homeobox protein 2		AT1G73460	Protein kinase superfamily protein		AT5G01850	Protein kinase superfamily protein
AT3G04870	zeta-carotene desaturase		AT4G16890	disease resistance protein (TIR-NBS-LRR class), putative		AT1G73650	Protein of unknown function (DUF1295)		AT5G01900	WRKY DNA-binding protein 62
AT3G05370	receptor like protein 31		AT4G17060	FRIGIDA interacting protein 2		AT1G73660	protein tyrosine kinase family protein		AT5G02020	NA
AT3G05590	ribosomal protein L18		AT4G17140	pleckstrin homology (PH) domain-containing protein		AT1G73740	UDP-Glycosyltransferase superfamily protein		AT5G02490	Heat shock protein 70 (Hsp 70) family protein
AT3G05640	Protein phosphatase 2C family protein		AT4G17215	Pollen Ole e 1 allergen and extensin family protein		AT1G73820	Ssu72-like family protein		AT5G02780	glutathione transferase lambda 1
AT3G05650	receptor like protein 32		AT4G17430	O-fucosyltransferase family protein		AT1G73840	hydroxyproline-rich glycoprotein family protein		AT5G03210	NA
AT3G05690	nuclear factor Y, subunit A2		AT4G17540	NA		AT1G74010	Calcium-dependent phosphotriesterase superfamily protein		AT5G03350	Legume lectin family protein
AT3G05750	NA		AT4G17840	NA		AT1G74090	desulfo-glucosinolate sulfotransferase 18		AT5G04720	ADR1-like 2
AT3G06010	Homeotic gene regulator		AT4G17910	transferases, transferring acyl groups		AT1G74330	Protein kinase superfamily protein		AT5G04930	aminophospholipid ATPase 1
AT3G06100	NOD26-like intrinsic protein 7;1		AT4G18530	Protein of unknown function (DUF707)		AT1G74360	Leucine-rich repeat protein kinase family protein		AT5G05340	Peroxidase superfamily protein
AT3G06220	AP2/B3-like transcriptional factor family protein		AT4G19460	UDP-Glycosyltransferase superfamily protein		AT1G74740	calcium-dependent protein kinase 30		AT5G05460	Glycosyl hydrolase family 85
AT3G06440	Galactosyltransferase family protein		AT4G19550	zinc ion binding;transcription regulators		AT1G74880	NAD(P)H:plastoquinone dehydrogenase complex subunit O		AT5G06310	Nucleic acid-binding, OB-fold-like protein
AT3G06490	myb domain protein 108		AT4G19870	Galactose oxidase/kelch repeat superfamily protein		AT1G75180	Erythronate-4-phosphate dehydrogenase family protein		AT5G06320	NDR1/HIN1-like 3
AT3G06660	PAPA-1-like family protein / zinc finger (HIT type) family protein		AT4G20150	NA		AT1G75190	NA		AT5G06730	Peroxidase superfamily protein
AT3G07500	Far-red impaired responsive (FAR1) family protein		AT4G20980	Eukaryotic translation initiation factor 3 subunit 7 (eIF-3)		AT1G75230	DNA glycosylase superfamily protein		AT5G06750	Protein phosphatase 2C family protein
AT3G07660	Kinase-related protein of unknown function (DUF1296)		AT4G21900	proteinaceous RNase P 3		AT1G75420	UDP-Glycosyltransferase superfamily protein		AT5G08240	NA
AT3G08520	Ribosomal protein L41 family		AT4G22285	Ubiquitin C-terminal hydrolases superfamily protein		AT1G75560	zinc knuckle (CCHC-type) family protein		AT5G08380	alpha-galactosidase 1
AT3G08620	RNA-binding KH domain-containing protein		AT4G22560	NA		AT1G75670	DNA-directed RNA polymerases		AT5G08760	NA
AT3G08680	Leucine-rich repeat protein kinase family protein		AT4G22720	Actin-like ATPase superfamily protein		AT1G75710	C2H2-like zinc finger protein		AT5G09290	Inositol monophosphatase family protein
AT3G08890	Protein of unknown function, DUF538		AT4G23060	IQ-domain 22		AT1G75760	ER lumen protein retaining receptor family protein		AT5G10380	RING/U-box superfamily protein
AT3G08910	DNAJ heat shock family protein		AT4G23320	cysteine-rich RLK (RECEPTOR-like protein kinase) 24		AT1G75810	NA		AT5G10695	NA
AT3G08960	ARM repeat superfamily protein		AT4G23440	Disease resistance protein (TIR-NBS class)		AT1G75850	VPS35 homolog B		AT5G10750	Protein of unknown function (DUF1336)
AT3G09370	myb domain protein 3r-3		AT4G23740	Leucine-rich repeat protein kinase family protein		AT1G75980	Single hybrid motif superfamily protein		AT5G10760	Eukaryotic aspartyl protease family protein
AT3G09480	Histone superfamily protein		AT4G23750	cytokinin response factor 2		AT1G76050	Pseudouridine synthase family protein		AT5G11650	alpha/beta-Hydrolases superfamily protein
AT3G10160	DHFS-FPGS homolog C		AT4G23910	NA		AT1G76065	LYR family of Fe/S cluster biogenesis protein		AT5G11920	6-&1-fructan exohydrolase
AT3G10390	Flavin containing amine oxidoreductase family protein		AT4G23930	Late embryogenesis abundant (LEA) hydroxyproline-rich glycoprotein family		AT1G76090	sterol methyltransferase 3		AT5G12930	NA
AT3G10440	Shugoshin C terminus		AT4G24220	NAD(P)-binding Rossmann-fold superfamily protein		AT1G76130	alpha-amylase-like 2		AT5G13080	WRKY DNA-binding protein 75
AT3G10690	DNA GYRASE A		AT4G24470	GATA-type zinc finger protein with TIFY domain		AT1G76140	Prolyl oligopeptidase family protein		AT5G13190	NA
AT3G10720	Plant invertase/pectin methylesterase inhibitor superfamily		AT4G24700	NA		AT1G76320	FAR1-related sequence 4		AT5G13200	GRAM domain family protein
AT3G10840	alpha/beta-Hydrolases superfamily protein		AT4G25290	DNA photolyases;DNA photolyases		AT1G76340	golgi nucleotide sugar transporter 3		AT5G13320	Auxin-responsive GH3 family protein
AT3G10860	Cytochrome b-c1 complex, subunit 8 protein		AT4G25380	stress-associated protein 10		AT1G76510	ARID/BRIGHT DNA-binding domain-containing protein		AT5G13330	related to AP2 6l
AT3G11040	Glycosyl hydrolase family 85		AT4G25520	SEUSS-like 1		AT1G76550	Phosphofructokinase family protein		AT5G14930	senescence-associated gene 101
AT3G11080	receptor like protein 35		AT4G25730	FtsJ-like methyltransferase family protein		AT1G76560	CP12 domain-containing protein 3		AT5G15130	WRKY DNA-binding protein 72
AT3G11120	Ribosomal protein L41 family		AT4G25800	Calmodulin-binding protein		AT1G76590	PLATZ transcription factor family protein		AT5G15860	prenylcysteine methylesterase
AT3G11440	myb domain protein 65		AT4G25810	xyloglucan endotransglycosylase 6		AT1G76600	NA		AT5G15870	glycosyl hydrolase family 81 protein
AT3G11520	CYCLIN B1;3		AT4G26090	NB-ARC domain-containing disease resistance protein		AT1G76620	Protein of unknown function, DUF547		AT5G16080	carboxyesterase 17
AT3G11660	NDR1/HIN1-like 1		AT4G26180	Mitochondrial substrate carrier family protein		AT1G76880	Duplicated homeodomain-like superfamily protein		AT5G16170	Core-2/I-branching beta-1,6-N-acetylglucosaminyltransferase family protein
AT3G11750	Dihydroneopterin aldolase		AT4G26200	1-amino-cyclopropane-1-carboxylate synthase 7		AT1G76900	tubby like protein 1		AT5G17330	glutamate decarboxylase
AT3G11770	Polynucleotidyl transferase, ribonuclease H-like superfamily protein		AT4G26288	NA		AT1G76955	Expressed protein		AT5G17760	P-loop containing nucleoside triphosphate hydrolases superfamily protein
AT3G12090	tetraspanin6		AT4G26520	Aldolase superfamily protein		AT1G77000	RNI-like superfamily protein		AT5G17860	calcium exchanger 7
AT3G12110	actin-11		AT4G26680	Tetratricopeptide repeat (TPR)-like superfamily protein		AT1G77020	DNAJ heat shock N-terminal domain-containing protein		AT5G17990	tryptophan biosynthesis 1
AT3G12270	protein arginine methyltransferase 3		AT4G27050	F-box/RNI-like superfamily protein		AT1G77122	Uncharacterised protein family UPF0090		AT5G18310	NA
AT3G12685	Acid phosphatase/vanadium-dependent haloperoxidase-related protein		AT4G27460	Cystathionine beta-synthase (CBS) family protein		AT1G77140	vacuolar protein sorting 45		AT5G18350	Disease resistance protein (TIR-NBS-LRR class) family
AT3G13000	Protein of unknown function, DUF547		AT4G27540	prenylated RAB acceptor 1.H		AT1G77145	Protein of unknown function (DUF506)		AT5G18362	Cytokine-induced anti-apoptosis inhibitor 1, Fe-S biogenesis
AT3G13030	hAT transposon superfamily protein		AT4G27910	SET domain protein 16		AT1G77260	S-adenosyl-L-methionine-dependent methyltransferases superfamily protein		AT5G18470	Curculin-like (mannose-binding) lectin family protein
AT3G13150	Tetratricopeptide repeat (TPR)-like superfamily protein		AT4G27940	manganese tracking factor for mitochondrial SOD2		AT1G77350	NA		AT5G18780	F-box/RNI-like superfamily protein
AT3G13180	NOL1/NOP2/sun family protein / antitermination NusB domain-containing protein		AT4G28030	Acyl-CoA N-acyltransferases (NAT) superfamily protein		AT1G77380	amino acid permease 3		AT5G19240	Glycoprotein membrane precursor GPI-anchored
AT3G13275	NA		AT4G28250	expansin B3		AT1G77400	NA		AT5G19875	NA
AT3G13290	varicose-related		AT4G28460	NA		AT1G77420	alpha/beta-Hydrolases superfamily protein		AT5G19880	Peroxidase superfamily protein
AT3G13450	Transketolase family protein		AT4G28780	GDSL-like Lipase/Acylhydrolase superfamily protein		AT1G77500	Protein of unknown function (DUF630 and DUF632)		AT5G20230	blue-copper-binding protein
AT3G13510	Protein of Unknown Function (DUF239)		AT4G28940	Phosphorylase superfamily protein		AT1G77670	Pyridoxal phosphate (PLP)-dependent transferases superfamily protein		AT5G20790	NA
AT3G13620	Amino acid permease family protein		AT4G29230	NAC domain containing protein 75		AT1G77740	phosphatidylinositol-4-phosphate 5-kinase 2		AT5G20960	aldehyde oxidase 1
AT3G13690	Protein kinase protein with adenine nucleotide alpha hydrolases-like domain		AT4G29720	polyamine oxidase 5		AT1G77800	PHD finger family protein		AT5G21090	Leucine-rich repeat (LRR) family protein
AT3G13772	transmembrane nine 7		AT4G30020	PA-domain containing subtilase family protein		AT1G77890	DNA-directed RNA polymerase II protein		AT5G21900	RNI-like superfamily protein
AT3G14075	Mono-/di-acylglycerol lipase, N-terminal;Lipase, class 3		AT4G30230	NA		AT1G78100	F-box family protein		AT5G22520	NA
AT3G14180	sequence-specific DNA binding transcription factors		AT4G30560	cyclic nucleotide gated channel 9		AT1G78660	gamma-glutamyl hydrolase 1		AT5G22530	NA
AT3G14350	STRUBBELIG-receptor family 7		AT4G31030	Putative membrane lipoprotein		AT1G78700	BES1/BZR1 homolog 4		AT5G22540	Plant protein of unknown function (DUF247)
AT3G14590	Calcium-dependent lipid-binding (CaLB domain) family protein		AT4G31120	SHK1 binding protein 1		AT1G78870	ubiquitin-conjugating enzyme 35		AT5G22545	NA
AT3G14700	SART-1 family		AT4G31970	cytochrome P450, family 82, subfamily C, polypeptide 2		AT1G78895	Reticulon family protein		AT5G22570	WRKY DNA-binding protein 38
AT3G14900	NA		AT4G32030	NA		AT1G78920	vacuolar H+-pyrophosphatase 2		AT5G24090	chitinase A
AT3G14960	Galactosyltransferase family protein		AT4G32360	Pyridine nucleotide-disulphide oxidoreductase family protein		AT1G78995	NA		AT5G24200	alpha/beta-Hydrolases superfamily protein
AT3G15120	P-loop containing nucleoside triphosphate hydrolases superfamily protein		AT4G32570	TIFY domain protein 8		AT1G79010	Alpha-helical ferredoxin		AT5G24205	other RNA
AT3G15356	Legume lectin family protein		AT4G32770	tocopherol cyclase, chloroplast / vitamin E deficient 1 (VTE1) / sucrose export defective 1 (SXD1)		AT1G79020	Enhancer of polycomb-like transcription factor protein		AT5G24210	alpha/beta-Hydrolases superfamily protein
AT3G15390	silencing defective 5		AT4G32840	phosphofructokinase 6		AT1G79050	recA DNA recombination family protein		AT5G24530	2-oxoglutarate (2OG) and Fe(II)-dependent oxygenase superfamily protein
AT3G15450	Aluminium induced protein with YGL and LRDR motifs		AT4G32980	homeobox gene 1		AT1G79080	Pentatricopeptide repeat (PPR) superfamily protein		AT5G24540	beta glucosidase 31
AT3G15780	NA		AT4G33140	Haloacid dehalogenase-like hydrolase (HAD) superfamily protein		AT1G79150	binding		AT5G25250	SPFH/Band 7/PHB domain-containing membrane-associated protein family
AT3G16050	pyridoxine biosynthesis 1.2		AT4G33220	pectin methylesterase 44		AT1G79200	NA		AT5G25260	SPFH/Band 7/PHB domain-containing membrane-associated protein family
AT3G16090	RING/U-box superfamily protein		AT4G34020	Class I glutamine amidotransferase-like superfamily protein		AT1G79280	nuclear pore anchor		AT5G25440	Protein kinase superfamily protein
AT3G16110	PDI-like 1-6		AT4G34140	D111/G-patch domain-containing protein		AT1G79660	NA		AT5G25450	Cytochrome bd ubiquinol oxidase, 14kDa subunit
AT3G16120	Dynein light chain type 1 family protein		AT4G34220	Leucine-rich repeat protein kinase family protein		AT1G79750	NADP-malic enzyme 4		AT5G25820	Exostosin family protein
AT3G16280	Integrase-type DNA-binding superfamily protein		AT4G34280	transducin family protein / WD-40 repeat family protein		AT1G79850	ribosomal protein S17		AT5G25910	receptor like protein 52
AT3G16460	Mannose-binding lectin superfamily protein		AT4G34345	NA		AT1G79930	heat shock protein 91		AT5G25930	Protein kinase family protein with leucine-rich repeat domain
AT3G16530	Legume lectin family protein		AT4G34860	Plant neutral invertase family protein		AT1G79940	DnaJ / Sec63 Brl domains-containing protein		AT5G26170	WRKY DNA-binding protein 50
AT3G16950	lipoamide dehydrogenase 1		AT4G34910	P-loop containing nucleoside triphosphate hydrolases superfamily protein		AT1G79985	NA		AT5G26690	Heavy metal transport/detoxification superfamily protein
AT3G17070	Peroxidase family protein		AT4G35410	Clathrin adaptor complex small chain family protein		AT1G80190	partner of SLD five 1		AT5G26920	Cam-binding protein 60-like G
AT3G17185	TAS3/TASIR-ARF (TRANS-ACTING SIRNA3); other RNA		AT4G35470	plant intracellular ras group-related LRR 4		AT1G80280	alpha/beta-Hydrolases superfamily protein		AT5G27600	long-chain acyl-CoA synthetase 7
AT3G17310	S-adenosyl-L-methionine-dependent methyltransferases superfamily protein		AT4G35570	high mobility group B5		AT1G80300	nucleotide transporter 1		AT5G35735	Auxin-responsive family protein
AT3G17340	ARM repeat superfamily protein		AT4G35740	DEAD/DEAH box RNA helicase family protein		AT1G80325	other RNA		AT5G37600	glutamine synthase clone R1
AT3G17350	NA		AT4G36080	phosphotransferases, alcohol group as acceptor;binding;inositol or phosphatidylinositol kinases		AT1G80450	VQ motif-containing protein		AT5G38210	Protein kinase family protein
AT3G17440	novel plant snare 13		AT4G36120	Plant protein of unknown function (DUF869)		AT1G80490	TOPLESS-related 1		AT5G38250	Protein kinase family protein
AT3G17670	tetratricopeptide repeat (TPR)-containing protein		AT4G36150	Disease resistance protein (TIR-NBS-LRR class) family		AT1G80560	isopropylmalate dehydrogenase 2		AT5G38900	Thioredoxin superfamily protein
AT3G17710	F-box and associated interaction domains-containing protein		AT4G36440	NA		AT1G80610	NA		AT5G38910	RmlC-like cupins superfamily protein
AT3G17840	receptor-like kinase 902		AT4G36550	ARM repeat superfamily protein		AT1G80650	RNAse THREE-like protein 1		AT5G39520	Protein of unknown function (DUF1997)
AT3G18110	Pentatricopeptide repeat (PPR) superfamily protein		AT4G37290	NA		AT1G80680	SUPPRESSOR OF AUXIN RESISTANCE 3		AT5G39670	Calcium-binding EF-hand family protein
AT3G18170	Glycosyltransferase family 61 protein		AT4G37460	Tetratricopeptide repeat (TPR)-like superfamily protein		AT1G80700	NA		AT5G39785	Protein of unknown function (DUF1666)
AT3G18215	Protein of unknown function, DUF599		AT4G37670	N-acetyl-l-glutamate synthase 2		AT1G80810	Tudor/PWWP/MBT superfamily protein		AT5G39950	thioredoxin 2
AT3G18380	sequence-specific DNA binding transcription factors;sequence-specific DNA binding		AT4G37750	Integrase-type DNA-binding superfamily protein		AT1G80840	WRKY DNA-binding protein 40		AT5G40010	AAA-ATPase 1
AT3G18510	NA		AT4G38230	calcium-dependent protein kinase 26		AT1G80910	Protein of unknown function (DUF1712)		AT5G40230	nodulin MtN21 /EamA-like transporter family protein
AT3G18600	P-loop containing nucleoside triphosphate hydrolases superfamily protein		AT4G38240	alpha-1,3-mannosyl-glycoprotein beta-1,2-N-acetylglucosaminyltransferase, putative		AT1G80940	NA		AT5G40240	nodulin MtN21 /EamA-like transporter family protein
AT3G18800	NA		AT4G39190	NA		AT2G01150	RING-H2 finger protein 2B		AT5G40780	lysine histidine transporter 1
AT3G18850	lysophosphatidyl acyltransferase 5		AT4G39470	Tetratricopeptide repeat (TPR)-like superfamily protein		AT2G01180	phosphatidic acid phosphatase 1		AT5G40990	GDSL lipase 1
AT3G18870	Mitochondrial transcription termination factor family protein		AT4G39880	Ribosomal protein L23/L15e family protein		AT2G01440	DEAD/DEAH box RNA helicase family protein		AT5G41400	RING/U-box superfamily protein
AT3G19020	Leucine-rich repeat (LRR) family protein		AT4G40080	ENTH/ANTH/VHS superfamily protein		AT2G01720	Ribophorin I		AT5G41610	cation/H+ exchanger 18
AT3G19080	SWIB complex BAF60b domain-containing protein		AT5G01290	mRNA capping enzyme family protein		AT2G01818	PLATZ transcription factor family protein		AT5G41740	Disease resistance protein (TIR-NBS-LRR class) family
AT3G19120	PIF / Ping-Pong family of plant transposases		AT5G01400	HEAT repeat-containing protein		AT2G01860	Tetratricopeptide repeat (TPR)-like superfamily protein		AT5G41750	Disease resistance protein (TIR-NBS-LRR class) family
AT3G19350	maternally expressed pab C-terminal		AT5G01470	S-adenosyl-L-methionine-dependent methyltransferases superfamily protein		AT2G01870	NA		AT5G42020	Heat shock protein 70 (Hsp 70) family protein
AT3G19360	Zinc finger (CCCH-type) family protein		AT5G01670	NAD(P)-linked oxidoreductase superfamily protein		AT2G01910	Microtubule associated protein (MAP65/ASE1) family protein		AT5G42050	DCD (Development and Cell Death) domain protein
AT3G19370	Plant protein of unknown function (DUF869)		AT5G01880	RING/U-box superfamily protein		AT2G02010	glutamate decarboxylase 4		AT5G42300	ubiquitin-like protein 5
AT3G19380	plant U-box 25		AT5G01920	Protein kinase superfamily protein		AT2G02160	CCCH-type zinc finger family protein		AT5G42380	calmodulin like 37
AT3G19670	pre-mRNA-processing protein 40B		AT5G02250	Ribonuclease II/R family protein		AT2G02590	NA		AT5G42830	HXXXD-type acyl-transferase family protein
AT3G19720	P-loop containing nucleoside triphosphate hydrolases superfamily protein		AT5G02320	myb domain protein 3r-5		AT2G02730	Protein of unknown function (DUF1664)		AT5G43350	phosphate transporter 1;1
AT3G20040	Hexokinase		AT5G02400	pol-like 2		AT2G02750	Pentatricopeptide repeat (PPR) superfamily protein		AT5G43780	Pseudouridine synthase/archaeosine transglycosylase-like family protein
AT3G20080	cytochrome P450, family 705, subfamily A, polypeptide 15		AT5G03370	acylphosphatase family		AT2G02820	myb domain protein 88		AT5G43910	pfkB-like carbohydrate kinase family protein
AT3G20120	cytochrome P450, family 705, subfamily A, polypeptide 21		AT5G03420	5'-AMP-activated protein kinase-related		AT2G02960	RING/FYVE/PHD zinc finger superfamily protein		AT5G44460	calmodulin like 43
AT3G20270	lipid-binding serum glycoprotein family protein		AT5G03690	Aldolase superfamily protein		AT2G02970	GDA1/CD39 nucleoside phosphatase family protein		AT5G44480	NAD(P)-binding Rossmann-fold superfamily protein
AT3G20300	Protein of unknown function (DUF3537)		AT5G04220	Calcium-dependent lipid-binding (CaLB domain) family protein		AT2G02990	ribonuclease 1		AT5G44568	NA
AT3G20370	TRAF-like family protein		AT5G04290	kow domain-containing transcription factor 1		AT2G03070	mediator subunit 8		AT5G44570	NA
AT3G20540	polymerase gamma 1		AT5G04740	ACT domain-containing protein		AT2G03090	expansin A15		AT5G44575	NA
AT3G20560	PDI-like 5-3		AT5G04905	NA		AT2G03340	WRKY DNA-binding protein 3		AT5G44990	Glutathione S-transferase family protein
AT3G20570	early nodulin-like protein 9		AT5G04940	SU(VAR)3-9 homolog 1		AT2G03430	Ankyrin repeat family protein		AT5G45000	Disease resistance protein (TIR-NBS-LRR class) family
AT3G20670	histone H2A 13		AT5G04950	nicotianamine synthase 1		AT2G03450	purple acid phosphatase 9		AT5G45380	solute:sodium symporters;urea transmembrane transporters
AT3G20680	Domain of unknown function (DUF1995)		AT5G05270	Chalcone-flavanone isomerase family protein		AT2G03530	ureide permease 2		AT5G45630	Protein of unknown function, DUF584
AT3G20740	Transducin/WD40 repeat-like superfamily protein		AT5G05435	other RNA		AT2G03590	ureide permease 1		AT5G45800	Leucine-rich repeat protein kinase family protein
AT3G20780	topoisomerase 6 subunit B		AT5G05680	nuclear pore complex protein-related		AT2G03620	magnesium transporter 3		AT5G46050	peptide transporter 3
AT3G21160	alpha-mannosidase 2		AT5G06350	ARM repeat superfamily protein		AT2G03690	coenzyme Q biosynthesis Coq4 family protein / ubiquinone biosynthesis Coq4 family protein		AT5G46230	Protein of unknown function, DUF538
AT3G21280	ubiquitin-specific protease 7		AT5G06430	Thioredoxin superfamily protein		AT2G03750	P-loop containing nucleoside triphosphate hydrolases superfamily protein		AT5G46350	WRKY DNA-binding protein 8
AT3G21300	RNA methyltransferase family protein		AT5G06460	ubiquitin activating enzyme 2		AT2G03780	Translin family protein		AT5G46520	Disease resistance protein (TIR-NBS-LRR class) family
AT3G21390	Mitochondrial substrate carrier family protein		AT5G06610	Protein of unknown function (DUF620)		AT2G03890	phosphoinositide 4-kinase gamma 7		AT5G46871	Putative membrane lipoprotein
AT3G21530	DNAse I-like superfamily protein		AT5G07650	Actin-binding FH2 protein		AT2G03980	GDSL-like Lipase/Acylhydrolase superfamily protein		AT5G46960	Plant invertase/pectin methylesterase inhibitor superfamily protein
AT3G21710	NA		AT5G08160	serine/threonine protein kinase 3		AT2G04030	Chaperone protein htpG family protein		AT5G47070	Protein kinase superfamily protein
AT3G21760	UDP-Glycosyltransferase superfamily protein		AT5G08550	GC-rich sequence DNA-binding factor-like protein		AT2G04040	MATE efflux family protein		AT5G47120	BAX inhibitor 1
AT3G22125	NA		AT5G09220	amino acid permease 2		AT2G04080	MATE efflux family protein		AT5G47130	Bax inhibitor-1 family protein
AT3G22310	putative mitochondrial RNA helicase 1		AT5G10150	Domain of unknown function (DUF966)		AT2G04160	Subtilisin-like serine endopeptidase family protein		AT5G48380	BAK1-interacting receptor-like kinase 1
AT3G22420	with no lysine (K) kinase 2		AT5G10170	myo-inositol-1-phosphate synthase 3		AT2G04305	Magnesium transporter CorA-like family protein		AT5G48400	Glutamate receptor family protein
AT3G22980	Ribosomal protein S5/Elongation factor G/III/V family protein		AT5G10610	cytochrome P450, family 81, subfamily K, polypeptide 1		AT2G04350	AMP-dependent synthetase and ligase family protein		AT5G48540	receptor-like protein kinase-related family protein
AT3G23230	Integrase-type DNA-binding superfamily protein		AT5G10900	Calcineurin-like metallo-phosphoesterase superfamily protein		AT2G04360	NA		AT5G48657	defense protein-related
AT3G23635	ROTUNDIFOLIA like 13		AT5G11300	mitotic-like cyclin 3B from Arabidopsis		AT2G04410	RPM1-interacting protein 4 (RIN4) family protein		AT5G49520	WRKY DNA-binding protein 48
AT3G24100	Uncharacterised protein family SERF		AT5G11490	adaptin family protein		AT2G04540	Beta-ketoacyl synthase		AT5G49680	NA
AT3G24420	alpha/beta-Hydrolases superfamily protein		AT5G11600	NA		AT2G04650	ADP-glucose pyrophosphorylase family protein		AT5G50200	nitrate transmembrane transporters
AT3G24450	Heavy metal transport/detoxification superfamily protein		AT5G12260	NA		AT2G04842	threonyl-tRNA synthetase, putative / threonine--tRNA ligase, putative		AT5G50760	SAUR-like auxin-responsive protein family
AT3G24550	proline extensin-like receptor kinase 1		AT5G12400	DNA binding;zinc ion binding;DNA binding		AT2G05170	vacuolar protein sorting 11		AT5G51630	Disease resistance protein (TIR-NBS-LRR class) family
AT3G24560	Adenine nucleotide alpha hydrolases-like superfamily protein		AT5G13050	5-formyltetrahydrofolate cycloligase		AT2G05518	NA		AT5G52390	PAR1 protein
AT3G24840	Sec14p-like phosphatidylinositol transfer family protein		AT5G13320	Auxin-responsive GH3 family protein		AT2G05810	ARM repeat superfamily protein		AT5G52720	Copper transport protein family
AT3G25110	fatA acyl-ACP thioesterase		AT5G13520	peptidase M1 family protein		AT2G06010	OBP3-responsive gene 4		AT5G52730	Copper transport protein family
AT3G25290	Auxin-responsive family protein		AT5G13590	NA		AT2G06990	RNA helicase, ATP-dependent, SK12/DOB1 protein		AT5G52740	Copper transport protein family
AT3G25440	RNA-binding CRS1 / YhbY (CRM) domain protein		AT5G13760	Plasma-membrane choline transporter family protein		AT2G07050	cycloartenol synthase 1		AT5G52750	Heavy metal transport/detoxification superfamily protein
AT3G25660	Amidase family protein		AT5G13870	xyloglucan endotransglucosylase/hydrolase 5		AT2G07175	NA		AT5G52760	Copper transport protein family
AT3G25800	protein phosphatase 2A subunit A2		AT5G14000	NAC domain containing protein 84		AT2G07360	SH3 domain-containing protein		AT5G52810	NAD(P)-binding Rossmann-fold superfamily protein
AT3G25900	Homocysteine S-methyltransferase family protein		AT5G14080	Tetratricopeptide repeat (TPR)-like superfamily protein		AT2G07718	Cytochrome b/b6 protein		AT5G53110	RING/U-box superfamily protein
AT3G25940	TFIIB zinc-binding protein		AT5G14120	Major facilitator superfamily protein		AT2G08345	NA		AT5G53120	spermidine synthase 3
AT3G26115	Pyridoxal-5'-phosphate-dependent enzyme family protein		AT5G14240	Thioredoxin superfamily protein		AT2G12550	ubiquitin-associated (UBA)/TS-N domain-containing protein		AT5G53370	pectin methylesterase PCR fragment F
AT3G26380	Melibiase family protein		AT5G14680	Adenine nucleotide alpha hydrolases-like superfamily protein		AT2G13370	chromatin remodeling 5		AT5G53588	conserved peptide upstream open reading frame 50
AT3G26720	Glycosyl hydrolase family 38 protein		AT5G14880	Potassium transporter family protein		AT2G13540	ARM repeat superfamily protein		AT5G53870	early nodulin-like protein 1
AT3G26932	dsRNA-binding protein 3		AT5G15050	Core-2/I-branching beta-1,6-N-acetylglucosaminyltransferase family protein		AT2G13650	golgi nucleotide sugar transporter 1		AT5G54140	IAA-leucine-resistant (ILR1)-like 3
AT3G26960	Pollen Ole e 1 allergen and extensin family protein		AT5G15220	Ribosomal protein L27 family protein		AT2G13800	somatic embryogenesis receptor-like kinase 5		AT5G54610	ankyrin
AT3G27020	YELLOW STRIPE like 6		AT5G15330	SPX domain gene 4		AT2G13840	Polymerase/histidinol phosphatase-like		AT5G55420	NA
AT3G27180	S-adenosyl-L-methionine-dependent methyltransferases superfamily protein		AT5G15540	PHD finger family protein		AT2G14080	Disease resistance protein (TIR-NBS-LRR class) family		AT5G55450	Bifunctional inhibitor/lipid-transfer protein/seed storage 2S albumin superfamily protein
AT3G27320	alpha/beta-Hydrolases superfamily protein		AT5G15680	ARM repeat superfamily protein		AT2G14285	Small nuclear ribonucleoprotein family protein		AT5G55460	Bifunctional inhibitor/lipid-transfer protein/seed storage 2S albumin superfamily protein
AT3G27540	beta-1,4-N-acetylglucosaminyltransferase family protein		AT5G15770	glucose-6-phosphate acetyltransferase 1		AT2G14740	vaculolar sorting receptor 3		AT5G55470	Na+/H+ (sodium hydrogen) exchanger 3
AT3G27670	ARM repeat superfamily protein		AT5G16070	TCP-1/cpn60 chaperonin family protein		AT2G14850	NA		AT5G55560	Protein kinase superfamily protein
AT3G28007	Nodulin MtN3 family protein		AT5G16210	HEAT repeat-containing protein		AT2G14878	NA		AT5G56050	NA
AT3G28430	NA		AT5G16240	Plant stearoyl-acyl-carrier-protein desaturase family protein		AT2G14900	Gibberellin-regulated family protein		AT5G56970	cytokinin oxidase 3
AT3G28455	CLAVATA3/ESR-RELATED 25		AT5G16280	Tetratricopeptide repeat (TPR)-like superfamily protein		AT2G15230	lipase 1		AT5G57010	calmodulin-binding family protein
AT3G28860	ATP binding cassette subfamily B19		AT5G17220	glutathione S-transferase phi 12		AT2G15240	UNC-50 family protein		AT5G57480	P-loop containing nucleoside triphosphate hydrolases superfamily protein
AT3G29030	expansin A5		AT5G17400	endoplasmic reticulum-adenine nucleotide transporter 1		AT2G15280	Reticulon family protein		AT5G57510	NA
AT3G29770	methyl esterase 11		AT5G18020	SAUR-like auxin-responsive protein family		AT2G15320	Leucine-rich repeat (LRR) family protein		AT5G58350	with no lysine (K) kinase 4
AT3G30380	alpha/beta-Hydrolases superfamily protein		AT5G18240	myb-related protein 1		AT2G15390	fucosyltransferase 4		AT5G58620	zinc finger (CCCH-type) family protein
AT3G30390	Transmembrane amino acid transporter family protein		AT5G18270	Arabidopsis NAC domain containing protein 87		AT2G15480	UDP-glucosyl transferase 73B5		AT5G58770	Undecaprenyl pyrophosphate synthetase family protein
AT3G30720	qua-quine starch		AT5G18390	Pentatricopeptide repeat (PPR) superfamily protein		AT2G15530	RING/U-box superfamily protein		AT5G58940	calmodulin-binding receptor-like cytoplasmic kinase 1
AT3G33520	actin-related protein 6		AT5G18440	NA		AT2G15695	Protein of unknown function DUF829, transmembrane 53		AT5G59220	highly ABA-induced PP2C gene 1
AT3G41762	NA		AT5G18790	Ribosomal protein L33 family protein		AT2G16050	Cysteine/Histidine-rich C1 domain family protein		AT5G59820	C2H2-type zinc finger family protein
AT3G43430	RING/U-box superfamily protein		AT5G19130	GPI transamidase component family protein / Gaa1-like family protein		AT2G16060	hemoglobin 1		AT5G60280	Concanavalin A-like lectin protein kinase family protein
AT3G44610	Protein kinase superfamily protein		AT5G19140	Aluminium induced protein with YGL and LRDR motifs		AT2G16380	Sec14p-like phosphatidylinositol transfer family protein		AT5G60285	pre-tRNA
AT3G44940	Protein of unknown function (DUF1635)		AT5G19310	Homeotic gene regulator		AT2G16485	nucleic acid binding;zinc ion binding;DNA binding		AT5G60800	Heavy metal transport/detoxification superfamily protein
AT3G45020	Ribosomal L18p/L5e family protein		AT5G19320	RAN GTPase activating protein 2		AT2G16530	3-oxo-5-alpha-steroid 4-dehydrogenase family protein		AT5G60900	receptor-like protein kinase 1
AT3G45650	nitrate excretion transporter1		AT5G19460	nudix hydrolase homolog 20		AT2G16595	Translocon-associated protein (TRAP), alpha subunit		AT5G60950	COBRA-like protein 5 precursor
AT3G45970	expansin-like A1		AT5G19875	NA		AT2G16650	proteinaceous RNase P 2		AT5G61010	exocyst subunit exo70 family protein E2
AT3G46000	actin depolymerizing factor 2		AT5G19950	Domain of unknown function (DUF1767)		AT2G16950	transportin 1		AT5G61210	soluble N-ethylmaleimide-sensitive factor adaptor protein 33
AT3G46520	actin-12		AT5G20010	RAS-related nuclear protein-1		AT2G17020	F-box/RNI-like superfamily protein		AT5G61790	calnexin 1
AT3G46900	copper transporter 2		AT5G20200	nucleoporin-related		AT2G17230	EXORDIUM like 5		AT5G61900	Calcium-dependent phospholipid-binding Copine family protein
AT3G46960	RNA helicase, ATP-dependent, SK12/DOB1 protein		AT5G20540	BREVIS RADIX-like 4		AT2G17250	CCAAT-binding factor		AT5G62770	Protein of unknown function (DUF1645)
AT3G47295	NA		AT5G20790	NA		AT2G17265	homoserine kinase		AT5G63030	Thioredoxin superfamily protein
AT3G47390	cytidine/deoxycytidylate deaminase family protein		AT5G20890	TCP-1/cpn60 chaperonin family protein		AT2G17270	phosphate transporter 3;3		AT5G63225	Carbohydrate-binding X8 domain superfamily protein
AT3G47600	myb domain protein 94		AT5G21010	BTB-POZ and MATH domain 5		AT2G17410	ARID/BRIGHT DNA-binding domain-containing protein		AT5G63680	Pyruvate kinase family protein
AT3G47630	NA		AT5G21900	RNI-like superfamily protein		AT2G17510	ribonuclease II family protein		AT5G64000	Inositol monophosphatase family protein
AT3G47675	NA		AT5G22010	replication factor C1		AT2G17700	ACT-like protein tyrosine kinase family protein		AT5G64120	Peroxidase superfamily protein
AT3G47910	Ubiquitin carboxyl-terminal hydrolase-related protein		AT5G22130	mannosyltransferase family protein		AT2G17705	NA		AT5G64510	NA
AT3G47940	DNAJ heat shock family protein		AT5G22390	Protein of unknown function (DUF3049)		AT2G17730	NEP-interacting protein 2		AT5G64810	WRKY DNA-binding protein 51
AT3G48060	BAH domain ;TFIIS helical bundle-like domain		AT5G22788	other RNA		AT2G17800	Arabidopsis RAC-like 1		AT5G64870	SPFH/Band 7/PHB domain-containing membrane-associated protein family
AT3G48140	B12D protein		AT5G22840	Protein kinase superfamily protein		AT2G17820	histidine kinase 1		AT5G65090	DNAse I-like superfamily protein
AT3G48150	anaphase-promoting complex subunit 8		AT5G23100	Protein of unknown function, DUF617		AT2G17870	cold shock domain protein 3		AT5G66400	Dehydrin family protein
AT3G48320	cytochrome P450, family 71, subfamily A, polypeptide 21		AT5G23310	Fe superoxide dismutase 3		AT2G17980	Sec1/munc18-like (SM) proteins superfamily		AT5G66630	DA1-related protein 5
AT3G48410	alpha/beta-Hydrolases superfamily protein		AT5G23880	cleavage and polyadenylation specificity factor 100		AT2G18030	Peptide methionine sulfoxide reductase family protein		AT5G66690	UDP-Glycosyltransferase superfamily protein
AT3G48630	NA		AT5G24000	Protein of unknown function (DUF819)		AT2G18110	Translation elongation factor EF1B/ribosomal protein S6 family protein		AT5G66890	Leucine-rich repeat (LRR) family protein
AT3G48800	Sterile alpha motif (SAM) domain-containing protein		AT5G24030	SLAC1 homologue 3		AT2G18230	pyrophosphorylase 2		AT5G67310	cytochrome P450, family 81, subfamily G, polypeptide 1
AT3G49000	RNA polymerase III subunit RPC82 family protein		AT5G24910	cytochrome P450, family 714, subfamily A, polypeptide 1		AT2G18280	tubby like protein 2		AT5G67340	ARM repeat superfamily protein
AT3G49080	Ribosomal protein S5 domain 2-like superfamily protein		AT5G25120	ytochrome p450, family 71, subfamily B, polypeptide 11		AT2G18350	homeobox protein 24
AT3G49160	pyruvate kinase family protein		AT5G25270	Ubiquitin-like superfamily protein		AT2G18840	Integral membrane Yip1 family protein
AT3G49180	Transducin/WD40 repeat-like superfamily protein		AT5G25520	SPOC domain / Transcription elongation factor S-II protein		AT2G18915	LOV KELCH protein 2
AT3G49250	defective in meristem silencing 3		AT5G25790	Tesmin/TSO1-like CXC domain-containing protein		AT2G19190	FLG22-induced receptor-like kinase 1
AT3G49260	IQ-domain 21		AT5G26160	NA		AT2G19385	zinc ion binding
AT3G49310	Major facilitator superfamily protein		AT5G26220	ChaC-like family protein		AT2G19690	phospholipase A2-beta
AT3G49500	RNA-dependent RNA polymerase 6		AT5G26622	Beta-galactosidase related protein		AT2G19710	Regulator of Vps4 activity in the MVB pathway protein
AT3G49640	Aldolase-type TIM barrel family protein		AT5G27020	NA		AT2G19880	Nucleotide-diphospho-sugar transferases superfamily protein
AT3G49780	phytosulfokine 4 precursor		AT5G27030	TOPLESS-related 3		AT2G19950	golgin candidate 1
AT3G49845	NA		AT5G27240	DNAJ heat shock N-terminal domain-containing protein		AT2G20020	RNA-binding CRS1 / YhbY (CRM) domain-containing protein
AT3G50110	PTEN 3		AT5G27620	cyclin H;1		AT2G20050	protein serine/threonine phosphatases;protein kinases;catalytics;cAMP-dependent protein kinase regulators;ATP binding;protein serine/threonine phosphatases
AT3G50430	NA		AT5G27650	Tudor/PWWP/MBT superfamily protein		AT2G20140	AAA-type ATPase family protein
AT3G50470	homolog of RPW8 3		AT5G27660	Trypsin family protein with PDZ domain		AT2G20370	Exostosin family protein
AT3G50780	NA		AT5G35400	Pseudouridine synthase family protein		AT2G20400	myb-like HTH transcriptional regulator family protein
AT3G50880	DNA glycosylase superfamily protein		AT5G35480	NA		AT2G20560	DNAJ heat shock family protein
AT3G51090	Protein of unknown function (DUF1640)		AT5G37190	COP1-interacting protein 4		AT2G20740	Tetraspanin family protein
AT3G51110	Tetratricopeptide repeat (TPR)-like superfamily protein		AT5G37290	ARM repeat superfamily protein		AT2G20780	Major facilitator superfamily protein
AT3G51120	DNA binding;zinc ion binding;nucleic acid binding;nucleic acid binding		AT5G37600	glutamine synthase clone R1		AT2G20840	Secretory carrier membrane protein (SCAMP) family protein
AT3G51270	protein serine/threonine kinases;ATP binding;catalytics		AT5G37680	ADP-ribosylation factor-like A1A		AT2G20900	diacylglycerol kinase 5
AT3G51340	Eukaryotic aspartyl protease family protein		AT5G38200	Class I glutamine amidotransferase-like superfamily protein		AT2G20950	Arabidopsis phospholipase-like protein (PEARLI 4) family
AT3G51350	Eukaryotic aspartyl protease family protein		AT5G38240	Protein kinase family protein		AT2G21190	ER lumen protein retaining receptor family protein
AT3G51640	NA		AT5G38360	alpha/beta-Hydrolases superfamily protein		AT2G21195	NA
AT3G51650	NA		AT5G38900	Thioredoxin superfamily protein		AT2G21390	Coatomer, alpha subunit
AT3G51770	tetratricopeptide repeat (TPR)-containing protein		AT5G39080	HXXXD-type acyl-transferase family protein		AT2G21470	SUMO-activating enzyme 2
AT3G51870	Mitochondrial substrate carrier family protein		AT5G39190	germin-like protein 2		AT2G21830	Cysteine/Histidine-rich C1 domain family protein
AT3G52030	F-box family protein with WD40/YVTN repeat doamin		AT5G39670	Calcium-binding EF-hand family protein		AT2G21860	violaxanthin de-epoxidase-related
AT3G52100	RING/FYVE/PHD-type zinc finger family protein		AT5G39710	Tetratricopeptide repeat (TPR)-like superfamily protein		AT2G22100	RNA-binding (RRM/RBD/RNP motifs) family protein
AT3G52370	FASCICLIN-like arabinogalactan protein 15 precursor		AT5G39860	basic helix-loop-helix (bHLH) DNA-binding family protein		AT2G22230	Thioesterase superfamily protein
AT3G52400	syntaxin of plants 122		AT5G40230	nodulin MtN21 /EamA-like transporter family protein		AT2G22250	aspartate aminotransferase
AT3G52570	alpha/beta-Hydrolases superfamily protein		AT5G40380	cysteine-rich RLK (RECEPTOR-like protein kinase) 42		AT2G22400	S-adenosyl-L-methionine-dependent methyltransferases superfamily protein
AT3G53100	GDSL-like Lipase/Acylhydrolase superfamily protein		AT5G40460	NA		AT2G22540	K-box region and MADS-box transcription factor family protein
AT3G53720	cation/H+ exchanger 20		AT5G40960	Protein of unknown function (DUF 3339)		AT2G22840	growth-regulating factor 1
AT3G54090	fructokinase-like 1		AT5G41060	DHHC-type zinc finger family protein		AT2G22910	N-acetyl-l-glutamate synthase 1
AT3G54110	plant uncoupling mitochondrial protein 1		AT5G41320	NA		AT2G23040	NA
AT3G54200	Late embryogenesis abundant (LEA) hydroxyproline-rich glycoprotein family		AT5G42780	homeobox protein 27		AT2G23080	Protein kinase superfamily protein
AT3G54320	Integrase-type DNA-binding superfamily protein		AT5G42790	proteasome alpha subunit F1		AT2G23130	arabinogalactan protein 17
AT3G54460	SNF2 domain-containing protein / helicase domain-containing protein / F-box family protein		AT5G43010	regulatory particle triple-A ATPase 4A		AT2G23140	RING/U-box superfamily protein with ARM repeat domain
AT3G54930	Protein phosphatase 2A regulatory B subunit family protein		AT5G43210	Excinuclease ABC, C subunit, N-terminal		AT2G23270	NA
AT3G54970	D-aminoacid aminotransferase-like PLP-dependent enzymes superfamily protein		AT5G43500	actin-related protein 9		AT2G23340	DREB and EAR motif protein 3
AT3G55080	SET domain-containing protein		AT5G43822	Pentatricopeptide repeat (PPR) superfamily protein		AT2G23420	nicotinate phosphoribosyltransferase 2
AT3G55290	NAD(P)-binding Rossmann-fold superfamily protein		AT5G43860	chlorophyllase 2		AT2G23460	extra-large G-protein 1
AT3G55350	PIF / Ping-Pong family of plant transposases		AT5G44180	Homeodomain-like transcriptional regulator		AT2G23672	other RNA
AT3G55450	PBS1-like 1		AT5G44280	RING 1A		AT2G23755	NA
AT3G55490	GINS complex protein		AT5G44740	Y-family DNA polymerase H		AT2G23790	Protein of unknown function (DUF607)
AT3G56020	Ribosomal protein L41 family		AT5G45000	Disease resistance protein (TIR-NBS-LRR class) family		AT2G23830	PapD-like superfamily protein
AT3G56080	S-adenosyl-L-methionine-dependent methyltransferases superfamily protein		AT5G45340	cytochrome P450, family 707, subfamily A, polypeptide 3		AT2G23890	HAD-superfamily hydrolase, subfamily IG, 5'-nucleotidase
AT3G56150	eukaryotic translation initiation factor 3C		AT5G45370	nodulin MtN21 /EamA-like transporter family protein		AT2G24150	heptahelical protein 3
AT3G56220	transcription regulators		AT5G45750	RAB GTPase homolog A1C		AT2G24240	BTB/POZ domain with WD40/YVTN repeat-like protein
AT3G56360	NA		AT5G46470	disease resistance protein (TIR-NBS-LRR class) family		AT2G24395	chaperone protein dnaJ-related
AT3G56470	F-box family protein		AT5G46740	ubiquitin-specific protease 21		AT2G24830	zinc finger (CCCH-type) family protein / D111/G-patch domain-containing protein
AT3G56480	myosin heavy chain-related		AT5G47020	NA		AT2G25010	Aminotransferase-like, plant mobile domain family protein
AT3G56840	FAD-dependent oxidoreductase family protein		AT5G47455	NA		AT2G25300	Galactosyltransferase family protein
AT3G56870	NA		AT5G47730	Sec14p-like phosphatidylinositol transfer family protein		AT2G25350	Phox (PX) domain-containing protein
AT3G56930	DHHC-type zinc finger family protein		AT5G48120	ARM repeat superfamily protein		AT2G25610	ATPase, F0/V0 complex, subunit C protein
AT3G57180	P-loop containing nucleoside triphosphate hydrolases superfamily protein		AT5G48450	SKU5 similar 3		AT2G25730	NA
AT3G57190	peptide chain release factor, putative		AT5G48460	Actin binding Calponin homology (CH) domain-containing protein		AT2G26000	zinc finger (C3HC4-type RING finger) family protein
AT3G57320	NA		AT5G48840	homolog of bacterial PANC		AT2G26100	Galactosyltransferase family protein
AT3G57350	Nucleoporin interacting component (Nup93/Nic96-like) family protein		AT5G48960	HAD-superfamily hydrolase, subfamily IG, 5'-nucleotidase		AT2G26200	S-adenosyl-L-methionine-dependent methyltransferases superfamily protein
AT3G57380	Glycosyltransferase family 61 protein		AT5G48990	Galactose oxidase/kelch repeat superfamily protein		AT2G26240	Transmembrane proteins 14C
AT3G57570	ARM repeat superfamily protein		AT5G49010	DNA replication protein-related		AT2G26470	NA
AT3G57730	Protein kinase superfamily protein		AT5G49520	WRKY DNA-binding protein 48		AT2G26480	UDP-glucosyl transferase 76D1
AT3G57780	NA		AT5G49525	NA		AT2G26510	Xanthine/uracil permease family protein
AT3G57940	Domain of unknown function (DUF1726) ;Putative ATPase (DUF699)		AT5G49555	FAD/NAD(P)-binding oxidoreductase family protein		AT2G26580	plant-specific transcription factor YABBY family protein
AT3G57965	NA		AT5G49610	F-box family protein		AT2G26695	Ran BP2/NZF zinc finger-like superfamily protein
AT3G58510	DEA(D/H)-box RNA helicase family protein		AT5G50920	CLPC homologue 1		AT2G26730	Leucine-rich repeat protein kinase family protein
AT3G58620	tetratricopetide-repeat thioredoxin-like 4		AT5G50970	transducin family protein / WD-40 repeat family protein		AT2G26770	plectin-related
AT3G58830	haloacid dehalogenase (HAD) superfamily protein		AT5G51050	Mitochondrial substrate carrier family protein		AT2G26780	ARM repeat superfamily protein
AT3G59140	multidrug resistance-associated protein 14		AT5G51150	Mitochondrial import inner membrane translocase subunit Tim17/Tim22/Tim23 family protein		AT2G26810	Putative methyltransferase family protein
AT3G59220	pirin		AT5G51450	RPM1 interacting protein 3		AT2G26830	Protein kinase superfamily protein
AT3G59320	Eukaryotic protein of unknown function (DUF914)		AT5G51540	Zincin-like metalloproteases family protein		AT2G26970	Polynucleotidyl transferase, ribonuclease H-like superfamily protein
AT3G59430	NA		AT5G51910	TCP family transcription factor		AT2G26980	CBL-interacting protein kinase 3
AT3G59490	NA		AT5G52780	Protein of unknown function (DUF3464)		AT2G27090	Protein of unknown function (DUF630 and DUF632)
AT3G59640	glycine-rich protein		AT5G54380	protein kinase family protein		AT2G27100	C2H2 zinc-finger protein SERRATE (SE)
AT3G59670	NA		AT5G54440	CLUB		AT2G27110	FAR1-related sequence 3
AT3G59770	sacI homology domain-containing protein / WW domain-containing protein		AT5G54520	Transducin/WD40 repeat-like superfamily protein		AT2G27200	P-loop containing nucleoside triphosphate hydrolases superfamily protein
AT3G59940	Galactose oxidase/kelch repeat superfamily protein		AT5G54585	NA		AT2G27230	transcription factor-related
AT3G60050	Pentatricopeptide repeat (PPR) superfamily protein		AT5G54590	Protein kinase superfamily protein		AT2G27285	Coiled-coil domain-containing protein 55 (DUF2040)
AT3G60070	Major facilitator superfamily protein		AT5G55000	potassium channel tetramerisation domain-containing protein / pentapeptide repeat-containing protein		AT2G27360	GDSL-like Lipase/Acylhydrolase superfamily protein
AT3G60500	3'-5'-exoribonuclease family protein		AT5G55040	DNA-binding bromodomain-containing protein		AT2G27400	TAS1A; other RNA
AT3G60510	ATP-dependent caseinolytic (Clp) protease/crotonase family protein		AT5G55090	mitogen-activated protein kinase kinase kinase 15		AT2G27470	nuclear factor Y, subunit B11
AT3G60660	NA		AT5G55250	IAA carboxylmethyltransferase 1		AT2G27770	Plant protein of unknown function (DUF868)
AT3G60740	ARM repeat superfamily protein		AT5G55380	MBOAT (membrane bound O-acyl transferase) family protein		AT2G27790	RNA-binding (RRM/RBD/RNP motifs) family protein
AT3G60880	dihydrodipicolinate synthase 1		AT5G55840	Pentatricopeptide repeat (PPR) superfamily protein		AT2G27810	nucleobase-ascorbate transporter 12
AT3G61060	phloem protein 2-A13		AT5G56010	heat shock protein 81-3		AT2G27820	prephenate dehydratase 1
AT3G61100	Putative endonuclease or glycosyl hydrolase		AT5G56120	NA		AT2G27980	Acyl-CoA N-acyltransferase with RING/FYVE/PHD-type zinc finger domain
AT3G61113	Ubiquitin related modifier 1		AT5G56740	histone acetyltransferase of the GNAT family 2		AT2G28060	5'-AMP-activated protein kinase beta-2 subunit protein
AT3G61390	RING/U-box superfamily protein		AT5G56750	N-MYC downregulated-like 1		AT2G28110	Exostosin family protein
AT3G61415	SKP1-like 21		AT5G57210	Ypt/Rab-GAP domain of gyp1p superfamily protein		AT2G28130	NA
AT3G61550	RING/U-box superfamily protein		AT5G57565	Protein kinase superfamily protein		AT2G28230	TATA-binding related factor (TRF) of subunit 20 of Mediator complex
AT3G61610	Galactose mutarotase-like superfamily protein		AT5G57890	Glutamine amidotransferase type 1 family protein		AT2G28290	P-loop containing nucleoside triphosphate hydrolases superfamily protein
AT3G61750	Cytochrome b561/ferric reductase transmembrane with DOMON related domain		AT5G57940	cyclic nucleotide gated channel 5		AT2G28330	NA
AT3G61780	embryo defective 1703		AT5G57990	ubiquitin-specific protease 23		AT2G28470	beta-galactosidase 8
AT3G61800	NA		AT5G58300	Leucine-rich repeat protein kinase family protein		AT2G28500	LOB domain-containing protein 11
AT3G61860	RNA-binding (RRM/RBD/RNP motifs) family protein		AT5G58510	NA		AT2G28520	vacuolar proton ATPase A1
AT3G61890	homeobox 12		AT5G58670	phospholipase C1		AT2G28540	RNA binding (RRM/RBD/RNP motifs) family protein
AT3G62400	NA		AT5G58760	damaged DNA binding 2		AT2G28740	histone H4
AT3G62560	Ras-related small GTP-binding family protein		AT5G58920	NA		AT2G28790	Pathogenesis-related thaumatin superfamily protein
AT3G62910	Peptide chain release factor 1		AT5G59130	Subtilase family protein		AT2G28910	CAX interacting protein 4
AT3G63220	Galactose oxidase/kelch repeat superfamily protein		AT5G59180	DNA-directed RNA polymerase II		AT2G28940	Protein kinase superfamily protein
AT3G63260	Protein kinase superfamily protein		AT5G59380	methyl-CPG-binding domain 6		AT2G29020	Rab5-interacting family protein
AT3G63310	Bax inhibitor-1 family protein		AT5G59570	Homeodomain-like superfamily protein		AT2G29120	glutamate receptor 2.7
AT3G63510	FMN-linked oxidoreductases superfamily protein		AT5G59732	other RNA		AT2G29340	NAD-dependent epimerase/dehydratase family protein
AT4G00060	Nucleotidyltransferase family protein		AT5G59790	Domain of unknown function (DUF966)		AT2G29510	Protein of unknown function (DUF3527)
AT4G00100	ribosomal protein S13A		AT5G59830	NA		AT2G29900	Presenilin-2
AT4G00490	beta-amylase 2		AT5G60230	splicing endonuclease 2		AT2G30000	PHF5-like protein
AT4G00520	NA		AT5G60430	drug transmembrane transporters;antiporters		AT2G30230	NA
AT4G00630	K+ efflux antiporter 2		AT5G60600	4-hydroxy-3-methylbut-2-enyl diphosphate synthase		AT2G30260	U2 small nuclear ribonucleoprotein B
AT4G00752	UBX domain-containing protein		AT5G61190	putative endonuclease or glycosyl hydrolase with C2H2-type zinc finger domain		AT2G30330	GCN5L1 family protein
AT4G00755	F-box family protein		AT5G61200	NA		AT2G30350	Excinuclease ABC, C subunit, N-terminal
AT4G00820	IQ-domain 17		AT5G61270	phytochrome-interacting factor7		AT2G30440	thylakoid processing peptide
AT4G00940	Dof-type zinc finger DNA-binding family protein		AT5G61340	NA		AT2G30460	Nucleotide/sugar transporter family protein
AT4G00950	Protein of unknown function (DUF688)		AT5G61830	NAD(P)-binding Rossmann-fold superfamily protein		AT2G30470	high-level expression of sugar-inducible gene 2
AT4G01330	Protein kinase superfamily protein		AT5G62130	Per1-like family protein		AT2G30590	WRKY DNA-binding protein 21
AT4G01440	nodulin MtN21 /EamA-like transporter family protein		AT5G62410	structural maintenance of chromosomes 2		AT2G30600	BTB/POZ domain-containing protein
AT4G01450	nodulin MtN21 /EamA-like transporter family protein		AT5G62540	ubiquitin-conjugating enzyme 3		AT2G30720	Thioesterase/thiol ester dehydrase-isomerase superfamily protein
AT4G01460	basic helix-loop-helix (bHLH) DNA-binding superfamily protein		AT5G62630	hipl2 protein precursor		AT2G30766	NA
AT4G01593	other RNA		AT5G63130	Octicosapeptide/Phox/Bem1p family protein		AT2G30880	Pleckstrin homology (PH) domain-containing protein
AT4G01880	methyltransferases		AT5G63140	purple acid phosphatase 29		AT2G30910	actin-related protein C1A
AT4G01910	Cysteine/Histidine-rich C1 domain family protein		AT5G63225	Carbohydrate-binding X8 domain superfamily protein		AT2G30942	Protein of unknown function (DUF3317)
AT4G02040	NA		AT5G63240	Carbohydrate-binding X8 domain superfamily protein		AT2G31070	TCP domain protein 10
AT4G02210	NA		AT5G63780	RING/FYVE/PHD zinc finger superfamily protein		AT2G31110	Plant protein of unknown function (DUF828)
AT4G02290	glycosyl hydrolase 9B13		AT5G64080	Bifunctional inhibitor/lipid-transfer protein/seed storage 2S albumin superfamily protein		AT2G31130	NA
AT4G02330	Plant invertase/pectin methylesterase inhibitor superfamily		AT5G64200	ortholog of human splicing factor SC35		AT2G31260	autophagy 9 (APG9)
AT4G02350	exocyst complex component sec15B		AT5G64380	Inositol monophosphatase family protein		AT2G31280	conserved peptide upstream open reading frame 7
AT4G02760	RNI-like superfamily protein		AT5G64390	RNA-binding KH domain-containing protein		AT2G31350	glyoxalase 2-5
AT4G03250	Homeodomain-like superfamily protein		AT5G65210	bZIP transcription factor family protein		AT2G31450	DNA glycosylase superfamily protein
AT4G03540	Uncharacterised protein family (UPF0497)		AT5G65520	Tetratricopeptide repeat (TPR)-like superfamily protein		AT2G31530	SecY protein transport family protein
AT4G03635	NA		AT5G65620	Zincin-like metalloproteases family protein		AT2G31580	tRNAHis guanylyltransferase
AT4G03820	Protein of unknown function (DUF3537)		AT5G65650	Protein of unknown function (DUF1195)		AT2G31660	ARM repeat superfamily protein
AT4G03935	other RNA		AT5G65780	branched-chain amino acid aminotransferase 5 / branched-chain amino acid transaminase 5 (BCAT5)		AT2G31725	Eukaryotic protein of unknown function (DUF842)
AT4G03940	NA		AT5G65930	kinesin-like calmodulin-binding protein (ZWICHEL)		AT2G31945	NA
AT4G04200	Microsomal signal peptidase 25 kDa subunit (SPC25)		AT5G66120	3-dehydroquinate synthase, putative		AT2G31960	glucan synthase-like 3
AT4G04450	WRKY family transcription factor		AT5G66440	NA		AT2G32040	Major facilitator superfamily protein
AT4G04630	Protein of unknown function, DUF584		AT5G67220	FMN-linked oxidoreductases superfamily protein		AT2G32400	glutamate receptor 5
AT4G04790	Tetratricopeptide repeat (TPR)-like superfamily protein		AT5G67320	WD-40 repeat family protein		AT2G32410	AXR1-like
AT4G04972	NA		AT5G67360	Subtilase family protein		AT2G32450	Calcium-binding tetratricopeptide family protein
AT4G07820	CAP (Cysteine-rich secretory proteins, Antigen 5, and Pathogenesis-related 1 protein) superfamily protein		AT5G67380	casein kinase alpha 1		AT2G32500	Stress responsive alpha-beta barrel domain protein
AT4G08035	other RNA		AT5G67440	Phototropic-responsive NPH3 family protein		AT2G32520	alpha/beta-Hydrolases superfamily protein
AT4G08300	nodulin MtN21 /EamA-like transporter family protein		AT5G67520	adenosine-5'-phosphosulfate (APS) kinase 4		AT2G32560	F-box family protein
AT4G08480	mitogen-activated protein kinase kinase kinase 9		AT5G67610	Uncharacterized conserved protein (DUF2215)		AT2G32680	receptor like protein 23
AT4G08690	Sec14p-like phosphatidylinositol transfer family protein		AT5G67630	P-loop containing nucleoside triphosphate hydrolases superfamily protein		AT2G32810	beta galactosidase 9
AT4G08780	Peroxidase superfamily protein					AT2G32850	Protein kinase superfamily protein
AT4G08960	phosphotyrosyl phosphatase activator (PTPA) family protein					AT2G32960	Phosphotyrosine protein phosphatases superfamily protein
AT4G09300	LisH and RanBPM domains containing protein					AT2G32980	NA
AT4G09500	UDP-Glycosyltransferase superfamily protein					AT2G33435	RNA-binding (RRM/RBD/RNP motifs) family protein
AT4G09510	cytosolic invertase 2					AT2G33510	NA
AT4G09520	Cofactor-independent phosphoglycerate mutase					AT2G33530	serine carboxypeptidase-like 46
AT4G09680	conserved telomere maintenance component 1					AT2G33600	NAD(P)-binding Rossmann-fold superfamily protein
AT4G10130	DNAJ heat shock N-terminal domain-containing protein					AT2G33730	P-loop containing nucleoside triphosphate hydrolases superfamily protein
AT4G10690	transposable element gene					AT2G33770	phosphate 2
AT4G10800	NA					AT2G33840	Tyrosyl-tRNA synthetase, class Ib, bacterial/mitochondrial
AT4G11000	Ankyrin repeat family protein					AT2G34040	Apoptosis inhibitory protein 5 (API5)
AT4G11080	HMG (high mobility group) box protein					AT2G34410	O-acetyltransferase family protein
AT4G11090	TRICHOME BIREFRINGENCE-LIKE 23					AT2G34460	NAD(P)-binding Rossmann-fold superfamily protein
AT4G11530	cysteine-rich RLK (RECEPTOR-like protein kinase) 34					AT2G34500	cytochrome P450, family 710, subfamily A, polypeptide 1
AT4G11590	F-box associated ubiquitination effector family protein					AT2G34520	mitochondrial ribosomal protein S14
AT4G11680	Zinc finger, C3HC4 type (RING finger) family protein					AT2G34560	P-loop containing nucleoside triphosphate hydrolases superfamily protein
AT4G11910	NA					AT2G34570	PIN domain-like family protein
AT4G11920	cell cycle switch protein 52 A2					AT2G34600	jasmonate-zim-domain protein 7
AT4G12030	bile acid transporter 5					AT2G34690	Glycolipid transfer protein (GLTP) family protein
AT4G12480	Bifunctional inhibitor/lipid-transfer protein/seed storage 2S albumin superfamily protein					AT2G34720	nuclear factor Y, subunit A4
AT4G12490	Bifunctional inhibitor/lipid-transfer protein/seed storage 2S albumin superfamily protein					AT2G34730	myosin heavy chain-related
AT4G12620	origin of replication complex 1B					AT2G34750	RNA polymerase I specific transcription initiation factor RRN3 protein
AT4G12680	NA					AT2G34770	fatty acid hydroxylase 1
AT4G12700	NA					AT2G34810	FAD-binding Berberine family protein
AT4G12760	NA					AT2G34840	Coatomer epsilon subunit
AT4G12970	stomagen					AT2G35060	K+ uptake permease 11
AT4G13220	NA					AT2G35120	Single hybrid motif superfamily protein
AT4G13540	NA					AT2G35170	Histone H3 K4-specific methyltransferase SET7/9 family protein
AT4G13575	NA					AT2G35320	EYES ABSENT homolog
AT4G13690	NA					AT2G35470	NA
AT4G13950	ralf-like 31					AT2G35520	Defender against death (DAD family) protein
AT4G13970	zinc ion binding					AT2G35605	SWIB/MDM2 domain superfamily protein
AT4G14358	NA					AT2G35610	xyloglucanase 113
AT4G14360	S-adenosyl-L-methionine-dependent methyltransferases superfamily protein					AT2G35620	Leucine-rich repeat protein kinase family protein
AT4G14490	SMAD/FHA domain-containing protein					AT2G35630	ARM repeat superfamily protein
AT4G14540	nuclear factor Y, subunit B3					AT2G35650	cellulose synthase like
AT4G14630	germin-like protein 9					AT2G35658	NA
AT4G14720	TIFY domain/Divergent CCT motif family protein					AT2G35736	NA
AT4G14850	Pentatricopeptide repeat (PPR) superfamily protein					AT2G36000	Mitochondrial transcription termination factor family protein
AT4G14905	Galactose oxidase/kelch repeat superfamily protein					AT2G36070	translocase inner membrane subunit 44-2
AT4G15270	glucosyltransferase-related					AT2G36080	AP2/B3-like transcriptional factor family protein
AT4G15450	Senescence/dehydration-associated protein-related					AT2G36120	Glycine-rich protein family
AT4G15560	Deoxyxylulose-5-phosphate synthase					AT2G36250	Tubulin/FtsZ family protein
AT4G15610	Uncharacterised protein family (UPF0497)					AT2G36490	demeter-like 1
AT4G16100	Protein of unknown function (DUF789)					AT2G36800	don-glucosyltransferase 1
AT4G16535	NA					AT2G36870	xyloglucan endotransglucosylase/hydrolase 32
AT4G16857	NA					AT2G37080	ROP interactive partner 3
AT4G16920	Disease resistance protein (TIR-NBS-LRR class) family					AT2G37110	PLAC8 family protein
AT4G17020	transcription factor-related					AT2G37195	NA
AT4G17360	Formyl transferase					AT2G37400	Tetratricopeptide repeat (TPR)-like superfamily protein
AT4G17616	Pentatricopeptide repeat (PPR) superfamily protein					AT2G37430	C2H2 and C2HC zinc fingers superfamily protein
AT4G17740	Peptidase S41 family protein					AT2G37480	NA
AT4G17810	C2H2 and C2HC zinc fingers superfamily protein					AT2G37500	arginine biosynthesis protein ArgJ family
AT4G18020	CheY-like two-component responsive regulator family protein					AT2G37520	Acyl-CoA N-acyltransferase with RING/FYVE/PHD-type zinc finger domain
AT4G18160	Ca2+ activated outward rectifying K+ channel 6					AT2G37540	NAD(P)-binding Rossmann-fold superfamily protein
AT4G18300	Trimeric LpxA-like enzyme					AT2G37570	HSP20-like chaperones superfamily protein
AT4G18375	RNA-binding KH domain-containing protein					AT2G37585	Core-2/I-branching beta-1,6-N-acetylglucosaminyltransferase family protein
AT4G18380	F-box family protein					AT2G37760	NAD(P)-linked oxidoreductase superfamily protein
AT4G18460	D-Tyr-tRNA(Tyr) deacylase family protein					AT2G37950	RING/FYVE/PHD zinc finger superfamily protein
AT4G18465	RNA helicase family protein					AT2G38050	3-oxo-5-alpha-steroid 4-dehydrogenase family protein
AT4G18570	Tetratricopeptide repeat (TPR)-like superfamily protein					AT2G38180	SGNH hydrolase-type esterase superfamily protein
AT4G18810	NAD(P)-binding Rossmann-fold superfamily protein					AT2G38340	Integrase-type DNA-binding superfamily protein
AT4G18820	AAA-type ATPase family protein					AT2G38410	ENTH/VHS/GAT family protein
AT4G19140	NA					AT2G38610	RNA-binding KH domain-containing protein
AT4G19720	Glycosyl hydrolase family protein with chitinase insertion domain					AT2G38640	Protein of unknown function (DUF567)
AT4G19950	NA					AT2G38660	Amino acid dehydrogenase family protein
AT4G20170	Domain of unknown function (DUF23)					AT2G38750	annexin 4
AT4G20270	Leucine-rich receptor-like protein kinase family protein					AT2G38790	NA
AT4G20325	NA					AT2G38810	histone H2A 8
AT4G20740	Pentatricopeptide repeat (PPR-like) superfamily protein					AT2G38960	endoplasmic reticulum oxidoreductins 2
AT4G20910	double-stranded RNA binding protein-related / DsRBD protein-related					AT2G39030	Acyl-CoA N-acyltransferases (NAT) superfamily protein
AT4G21110	G10 family protein					AT2G39080	NAD(P)-binding Rossmann-fold superfamily protein
AT4G21320	Aldolase-type TIM barrel family protein					AT2G39190	Protein kinase superfamily protein
AT4G21430	Zinc finger, RING-type;Transcription factor jumonji/aspartyl beta-hydroxylase					AT2G39340	SAC3/GANP/Nin1/mts3/eIF-3 p25 family
AT4G21534	Diacylglycerol kinase family protein					AT2G39450	Cation efflux family protein
AT4G21705	Tetratricopeptide repeat (TPR)-like superfamily protein					AT2G39670	Radical SAM superfamily protein
AT4G21710	DNA-directed RNA polymerase family protein					AT2G39681	TAS2; other RNA
AT4G22010	SKU5 similar 4					AT2G39705	ROTUNDIFOLIA like 8
AT4G22120	ERD (early-responsive to dehydration stress) family protein					AT2G39710	Eukaryotic aspartyl protease family protein
AT4G22270	Protein of unknown function (DUF3537)					AT2G39910	ARM repeat superfamily protein
AT4G22475	NA					AT2G39970	Mitochondrial substrate carrier family protein
AT4G22513	Bifunctional inhibitor/lipid-transfer protein/seed storage 2S albumin superfamily protein					AT2G40020	Nucleolar histone methyltransferase-related protein
AT4G22745	methyl-CPG-binding domain 1					AT2G40090	ABC2 homolog 9
AT4G22830	NA					AT2G40280	S-adenosyl-L-methionine-dependent methyltransferases superfamily protein
AT4G22880	leucoanthocyanidin dioxygenase					AT2G40390	NA
AT4G23030	MATE efflux family protein					AT2G40410	Staphylococcal nuclease homologue
AT4G23800	HMG (high mobility group) box protein					AT2G40420	Transmembrane amino acid transporter family protein
AT4G24040	trehalase 1					AT2G40475	NA
AT4G24110	NA					AT2G40650	PRP38 family protein
AT4G24530	O-fucosyltransferase family protein					AT2G40780	Nucleic acid-binding, OB-fold-like protein
AT4G24805	S-adenosyl-L-methionine-dependent methyltransferases superfamily protein					AT2G40800	NA
AT4G24910	Protein of unknown function (DUF579)					AT2G40820	NA
AT4G24970	Histidine kinase-, DNA gyrase B-, and HSP90-like ATPase family protein					AT2G40890	cytochrome P450, family 98, subfamily A, polypeptide 3
AT4G25434	nudix hydrolase homolog 10					AT2G40920	F-box and associated interaction domains-containing protein
AT4G25450	non-intrinsic ABC protein 8					AT2G40930	ubiquitin-specific protease 5
AT4G25470	C-repeat/DRE binding factor 2					AT2G40970	Homeodomain-like superfamily protein
AT4G25515	SEUSS-like 3					AT2G40980	Protein kinase superfamily protein
AT4G25560	myb domain protein 18					AT2G41160	Ubiquitin-associated (UBA) protein
AT4G25720	glutaminyl cyclase					AT2G41230	NA
AT4G25760	glutamine dumper 2					AT2G41370	Ankyrin repeat family protein / BTB/POZ domain-containing protein
AT4G26150	cytokinin-responsive gata factor 1					AT2G41440	NA
AT4G26600	S-adenosyl-L-methionine-dependent methyltransferases superfamily protein					AT2G41460	apurinic endonuclease-redox protein
AT4G26610	D6 protein kinase like 1					AT2G41500	WD-40 repeat family protein / small nuclear ribonucleoprotein Prp4p-related
AT4G26980	RNI-like superfamily protein					AT2G41540	6-phosphogluconate dehydrogenase family protein
AT4G27350	Protein of unknown function (DUF1223)					AT2G41560	autoinhibited Ca(2+)-ATPase, isoform 4
AT4G27410	NAC (No Apical Meristem) domain transcriptional regulator superfamily protein					AT2G41630	transcription factor IIB
AT4G27435	Protein of unknown function (DUF1218)					AT2G41650	NA
AT4G27480	Core-2/I-branching beta-1,6-N-acetylglucosaminyltransferase family protein					AT2G41700	ATP-binding cassette A1
AT4G27610	NA					AT2G41710	Integrase-type DNA-binding superfamily protein
AT4G27650	Eukaryotic release factor 1 (eRF1) family protein					AT2G41730	NA
AT4G27730	oligopeptide transporter 1					AT2G41945	NA
AT4G28690	NA					AT2G41960	NA
AT4G29050	Concanavalin A-like lectin protein kinase family protein					AT2G41980	Protein with RING/U-box and TRAF-like domains
AT4G29220	phosphofructokinase 1					AT2G42080	Chaperone DnaJ-domain superfamily protein
AT4G29530	Pyridoxal phosphate phosphatase-related protein					AT2G42160	zinc finger (ubiquitin-hydrolase) domain-containing protein
AT4G29700	Alkaline-phosphatase-like family protein					AT2G42300	basic helix-loop-helix (bHLH) DNA-binding superfamily protein
AT4G29860	Transducin/WD40 repeat-like superfamily protein					AT2G42400	vascular plant one zinc finger protein 2
AT4G29890	choline monooxygenase, putative (CMO-like)					AT2G42610	Protein of unknown function (DUF640)
AT4G30280	xyloglucan endotransglucosylase/hydrolase 18					AT2G42670	Protein of unknown function (DUF1637)
AT4G30460	glycine-rich protein					AT2G42700	NA
AT4G30510	homolog of yeast autophagy 18 (ATG18) B					AT2G42740	ribosomal protein large subunit 16A
AT4G30530	Class I glutamine amidotransferase-like superfamily protein					AT2G42840	protodermal factor 1
AT4G30690	Translation initiation factor 3 protein					AT2G42890	MEI2-like 2
AT4G30900	DNAse I-like superfamily protein					AT2G42950	Magnesium transporter CorA-like family protein
AT4G31160	DDB1-CUL4 associated factor 1					AT2G43100	isopropylmalate isomerase 2
AT4G31230	Protein kinase protein with adenine nucleotide alpha hydrolases-like domain					AT2G43210	Ubiquitin-like superfamily protein
AT4G31360	selenium binding					AT2G43250	NA
AT4G31530	NAD(P)-binding Rossmann-fold superfamily protein					AT2G43650	Sas10/U3 ribonucleoprotein (Utp) family protein
AT4G31800	WRKY DNA-binding protein 18					AT2G44010	NA
AT4G31810	ATP-dependent caseinolytic (Clp) protease/crotonase family protein					AT2G44150	histone-lysine N-methyltransferase ASHH3
AT4G31870	glutathione peroxidase 7					AT2G44180	methionine aminopeptidase 2A
AT4G31960	NA					AT2G44410	RING/U-box superfamily protein
AT4G32010	HSI2-like 1					AT2G44430	DNA-binding bromodomain-containing protein
AT4G32190	Myosin heavy chain-related protein					AT2G44680	casein kinase II beta subunit 4
AT4G32480	Protein of unknown function (DUF506)					AT2G44730	Alcohol dehydrogenase transcription factor Myb/SANT-like family protein
AT4G32670	RING/FYVE/PHD zinc finger superfamily protein					AT2G44770	ELMO/CED-12 family protein
AT4G32720	La protein 1					AT2G44790	uclacyanin 2
AT4G32750	NA					AT2G44980	SNF2 domain-containing protein / helicase domain-containing protein
AT4G32810	carotenoid cleavage dioxygenase 8					AT2G45210	SAUR-like auxin-responsive protein family
AT4G33000	calcineurin B-like protein 10					AT2G45220	Plant invertase/pectin methylesterase inhibitor superfamily
AT4G33030	sulfoquinovosyldiacylglycerol 1					AT2G45260	Plant protein of unknown function (DUF641)
AT4G33080	AGC (cAMP-dependent, cGMP-dependent and protein kinase C) kinase family protein					AT2G45360	Protein of unknown function (DUF1442)
AT4G33110	S-adenosyl-L-methionine-dependent methyltransferases superfamily protein					AT2G45380	NA
AT4G33160	F-box family protein					AT2G45470	FASCICLIN-like arabinogalactan protein 8
AT4G33200	myosin, putative					AT2G45540	WD-40 repeat family protein / beige-related
AT4G33490	Eukaryotic aspartyl protease family protein					AT2G45590	Protein kinase superfamily protein
AT4G33620	Cysteine proteinases superfamily protein					AT2G45630	D-isomer specific 2-hydroxyacid dehydrogenase family protein
AT4G33950	Protein kinase superfamily protein					AT2G45700	sterile alpha motif (SAM) domain-containing protein
AT4G34000	abscisic acid responsive elements-binding factor 3					AT2G45770	signal recognition particle receptor protein, chloroplast (FTSY)
AT4G34090	NA					AT2G45850	AT hook motif DNA-binding family protein
AT4G34138	UDP-glucosyl transferase 73B1					AT2G45970	cytochrome P450, family 86, subfamily A, polypeptide 8
AT4G34380	Transducin/WD40 repeat-like superfamily protein					AT2G46020	transcription regulatory protein SNF2, putative
AT4G34490	cyclase associated protein 1					AT2G46030	ubiquitin-conjugating enzyme 6
AT4G34600	NA					AT2G46140	Late embryogenesis abundant protein
AT4G34610	BEL1-like homeodomain 6					AT2G46150	Late embryogenesis abundant (LEA) hydroxyproline-rich glycoprotein family
AT4G34840	Phosphorylase superfamily protein					AT2G46320	Mitochondrial substrate carrier family protein
AT4G35070	SBP (S-ribonuclease binding protein) family protein					AT2G46420	Plant protein 1589 of unknown function
AT4G35300	tonoplast monosaccharide transporter2					AT2G46470	inner membrane protein OXA1-like
AT4G35880	Eukaryotic aspartyl protease family protein					AT2G46490	NA
AT4G36050	endonuclease/exonuclease/phosphatase family protein					AT2G46560	transducin family protein / WD-40 repeat family protein
AT4G36180	Leucine-rich receptor-like protein kinase family protein					AT2G46590	Dof-type zinc finger DNA-binding family protein
AT4G36648	other RNA					AT2G46620	P-loop containing nucleoside triphosphate hydrolases superfamily protein
AT4G36900	related to AP2 10					AT2G46670	CCT motif family protein
AT4G36980	NA					AT2G46710	Rho GTPase activating protein with PAK-box/P21-Rho-binding domain
AT4G37130	hydroxyproline-rich glycoprotein family protein					AT2G46735	NA
AT4G37220	Cold acclimation protein WCOR413 family					AT2G46750	D-arabinono-1,4-lactone oxidase family protein
AT4G37250	Leucine-rich repeat protein kinase family protein					AT2G46870	AP2/B3-like transcriptional factor family protein
AT4G37330	cytochrome P450, family 81, subfamily D, polypeptide 4					AT2G46940	NA
AT4G37580	Acyl-CoA N-acyltransferases (NAT) superfamily protein					AT2G47060	Protein kinase superfamily protein
AT4G37740	growth-regulating factor 2					AT2G47070	squamosa promoter binding protein-like 1
AT4G37900	Protein of unknown function (duplicated DUF1399)					AT2G47240	AMP-dependent synthetase and ligase family protein
AT4G38020	tRNA/rRNA methyltransferase (SpoU) family protein					AT2G47250	RNA helicase family protein
AT4G38180	FAR1-related sequence 5					AT2G47330	P-loop containing nucleoside triphosphate hydrolases superfamily protein
AT4G38570	probable CDP-diacylglycerol--inositol 3-phosphatidyltransferase 2					AT2G47440	Tetratricopeptide repeat (TPR)-like superfamily protein
AT4G38760	Protein of unknown function (DUF3414)					AT2G47620	SWITCH/sucrose nonfermenting 3A
AT4G39070	B-box zinc finger family protein					AT2G47850	Zinc finger C-x8-C-x5-C-x3-H type family protein
AT4G39320	microtubule-associated protein-related					AT2G47950	NA
AT4G39403	polaris					AT2G47960	NA
AT4G39610	Protein of unknown function, DUF617					AT2G47980	sister-chromatid cohesion protein 3
AT4G39630	NA					AT2G48160	Tudor/PWWP/MBT domain-containing protein
AT4G39675	NA					AT3G01040	galacturonosyltransferase 13
AT4G39838	NA					AT3G01060	NA
AT4G39860	NA					AT3G01160	NA
AT4G40050	Protein of unknown function (DUF3550/UPF0682)					AT3G01320	SIN3-like 1
AT5G01390	DNAJ heat shock family protein					AT3G01360	Family of unknown function (DUF716)
AT5G01445	NA					AT3G01460	methyl-CPG-binding domain 9
AT5G01490	cation exchanger 4					AT3G01510	like SEX4 1
AT5G01830	ARM repeat superfamily protein					AT3G01560	Protein of unknown function (DUF1421)
AT5G02010	RHO guanyl-nucleotide exchange factor 7					AT3G01610	cell division cycle 48C
AT5G02030	POX (plant homeobox) family protein					AT3G01800	Ribosome recycling factor
AT5G02560	histone H2A 12					AT3G01820	P-loop containing nucleoside triphosphate hydrolases superfamily protein
AT5G02860	Pentatricopeptide repeat (PPR) superfamily protein					AT3G01860	NA
AT5G02970	alpha/beta-Hydrolases superfamily protein					AT3G01980	NAD(P)-binding Rossmann-fold superfamily protein
AT5G03070	importin alpha isoform 9					AT3G02020	aspartate kinase 3
AT5G03390	Protein of unknown function (DUF295)					AT3G02140	AFP2 (ABI five-binding protein 2) family protein
AT5G03450	Transducin/WD40 repeat-like superfamily protein					AT3G02160	Bromodomain transcription factor
AT5G03495	RNA-binding (RRM/RBD/RNP motifs) family protein					AT3G02200	Proteasome component (PCI) domain protein
AT5G03805	NA					AT3G02250	O-fucosyltransferase family protein
AT5G03995	NA					AT3G02260	auxin transport protein (BIG)
AT5G04040	Patatin-like phospholipase family protein					AT3G02320	N2,N2-dimethylguanosine tRNA methyltransferase
AT5G04230	phenyl alanine ammonia-lyase 3					AT3G02350	galacturonosyltransferase 9
AT5G04330	Cytochrome P450 superfamily protein					AT3G02530	TCP-1/cpn60 chaperonin family protein
AT5G04510	3'-phosphoinositide-dependent protein kinase 1					AT3G02535	NA
AT5G04530	3-ketoacyl-CoA synthase 19					AT3G02540	Rad23 UV excision repair protein family
AT5G04620	biotin F					AT3G02550	LOB domain-containing protein 41
AT5G04885	Glycosyl hydrolase family protein					AT3G02770	Ribonuclease E inhibitor RraA/Dimethylmenaquinone methyltransferase
AT5G04890	HSP20-like chaperones superfamily protein					AT3G02800	Tyrosine phosphatase family protein
AT5G05250	NA					AT3G02840	ARM repeat superfamily protein
AT5G05320	FAD/NAD(P)-binding oxidoreductase family protein					AT3G02930	Plant protein of unknown function (DUF827)
AT5G05410	DRE-binding protein 2A					AT3G02990	heat shock transcription factor A1E
AT5G05580	fatty acid desaturase 8					AT3G03000	EF hand calcium-binding protein family
AT5G05620	gamma-tubulin complex protein 2					AT3G03100	NADH:ubiquinone oxidoreductase, 17.2kDa subunit
AT5G05920	deoxyhypusine synthase					AT3G03110	exportin 1B
AT5G06130	chaperone protein dnaJ-related					AT3G03120	ADP-ribosylation factor B1C
AT5G06190	NA					AT3G03160	NA
AT5G06220	LETM1-like protein					AT3G03180	Got1/Sft2-like vescicle transport protein family
AT5G06680	spindle pole body component 98					AT3G03305	Calcineurin-like metallo-phosphoesterase superfamily protein
AT5G06710	homeobox from Arabidopsis thaliana					AT3G03380	DegP protease 7
AT5G06845	NA					AT3G03470	cytochrome P450, family 87, subfamily A, polypeptide 9
AT5G06910	J-domain protein 6					AT3G03490	peroxin 19-1
AT5G07110	prenylated RAB acceptor 1.B6					AT3G03520	non-specific phospholipase C3
AT5G07320	Mitochondrial substrate carrier family protein					AT3G03570	Protein of unknown function (DUF3550/UPF0682)
AT5G07440	glutamate dehydrogenase 2					AT3G03590	SWIB/MDM2 domain superfamily protein
AT5G07630	lipid transporters					AT3G03630	cysteine synthase 26
AT5G07730	NA					AT3G03640	beta glucosidase 25
AT5G07950	NA					AT3G03710	polyribonucleotide nucleotidyltransferase, putative
AT5G08020	RPA70-kDa subunit B					AT3G03773	HSP20-like chaperones superfamily protein
AT5G08260	serine carboxypeptidase-like 35					AT3G03810	O-fucosyltransferase family protein
AT5G08320	NA					AT3G03840	SAUR-like auxin-responsive protein family
AT5G08380	alpha-galactosidase 1					AT3G03850	SAUR-like auxin-responsive protein family
AT5G08400	Protein of unknown function (DUF3531)					AT3G03880	Protein of unknown function (DUF1639)
AT5G08445	NA					AT3G04010	O-Glycosyl hydrolases family 17 protein
AT5G08510	Pentatricopeptide repeat (PPR) superfamily protein					AT3G04040	NA
AT5G08580	Calcium-binding EF hand family protein					AT3G04080	apyrase 1
AT5G08620	DEA(D/H)-box RNA helicase family protein					AT3G04300	RmlC-like cupins superfamily protein
AT5G08630	DDT domain-containing protein					AT3G04420	NAC domain containing protein 48
AT5G08660	Protein of unknown function (DUF668)					AT3G04460	peroxin-12
AT5G08820	NA					AT3G04480	endoribonucleases
AT5G09315	NA					AT3G04500	RNA-binding (RRM/RBD/RNP motifs) family protein
AT5G09690	magnesium transporter 7					AT3G04520	threonine aldolase 2
AT5G09740	histone acetyltransferase of the MYST family 2					AT3G04560	NA
AT5G09760	Plant invertase/pectin methylesterase inhibitor superfamily					AT3G04590	AT hook motif DNA-binding family protein
AT5G09960	NA					AT3G04605	transposable element gene
AT5G10020	Leucine-rich receptor-like protein kinase family protein					AT3G04610	RNA-binding KH domain-containing protein
AT5G10820	Major facilitator superfamily protein					AT3G04770	40s ribosomal protein SA B
AT5G10860	Cystathionine beta-synthase (CBS) family protein					AT3G04930	DNA-binding storekeeper protein-related transcriptional regulator
AT5G10946	NA					AT3G05000	Transport protein particle (TRAPP) component
AT5G11250	Disease resistance protein (TIR-NBS-LRR class)					AT3G05090	Transducin/WD40 repeat-like superfamily protein
AT5G11530	embryonic flower 1 (EMF1)					AT3G05120	alpha/beta-Hydrolases superfamily protein
AT5G11850	Protein kinase superfamily protein					AT3G05200	RING/U-box superfamily protein
AT5G12190	RNA-binding (RRM/RBD/RNP motifs) family protein					AT3G05250	RING/U-box superfamily protein
AT5G12420	O-acyltransferase (WSD1-like) family protein					AT3G05270	Plant protein of unknown function (DUF869)
AT5G13070	MSF1-like family protein					AT3G05290	peroxisomal adenine nucleotide carrier 1
AT5G13130	Histidine kinase-, DNA gyrase B-, and HSP90-like ATPase family protein					AT3G05520	Subunits of heterodimeric actin filament capping protein Capz superfamily
AT5G13190	NA					AT3G05970	long-chain acyl-CoA synthetase 6
AT5G13240	transcription regulators					AT3G06060	NAD(P)-binding Rossmann-fold superfamily protein
AT5G13340	NA					AT3G06150	NA
AT5G13360	Auxin-responsive GH3 family protein					AT3G06190	BTB-POZ and MATH domain 2
AT5G13460	IQ-domain 11					AT3G06250	FAR1-related sequence 7
AT5G13850	nascent polypeptide-associated complex subunit alpha-like protein 3					AT3G06270	Protein phosphatase 2C family protein
AT5G13960	SU(VAR)3-9 homolog 4					AT3G06320	Ribosomal protein L33 family protein
AT5G14050	Transducin/WD40 repeat-like superfamily protein					AT3G06355	NA
AT5G14140	zinc ion binding;nucleic acid binding;zinc ion binding					AT3G06410	Zinc finger C-x8-C-x5-C-x3-H type family protein
AT5G14470	GHMP kinase family protein					AT3G06450	HCO3- transporter family
AT5G14730	NA					AT3G06470	GNS1/SUR4 membrane protein family
AT5G15170	tyrosyl-DNA phosphodiesterase-related					AT3G06480	DEAD box RNA helicase family protein
AT5G15270	RNA-binding KH domain-containing protein					AT3G06500	Plant neutral invertase family protein
AT5G15390	tRNA/rRNA methyltransferase (SpoU) family protein					AT3G06540	Rab escort protein
AT5G15580	longifolia1					AT3G06610	DNA-binding enhancer protein-related
AT5G15710	Galactose oxidase/kelch repeat superfamily protein					AT3G06620	PAS domain-containing protein tyrosine kinase family protein
AT5G15830	basic leucine-zipper 3					AT3G06670	binding
AT5G15920	structural maintenance of chromosomes 5					AT3G06730	Thioredoxin z
AT5G16420	Pentatricopeptide repeat (PPR-like) superfamily protein					AT3G06750	hydroxyproline-rich glycoprotein family protein
AT5G16550	NA					AT3G06790	plastid developmental protein DAG, putative
AT5G16715	ATP binding;valine-tRNA ligases;aminoacyl-tRNA ligases;nucleotide binding;ATP binding;aminoacyl-tRNA ligases					AT3G06820	Mov34/MPN/PAD-1 family protein
AT5G17210	Protein of unknown function (DUF1218)					AT3G06910	UB-like protease 1A
AT5G17240	SET domain group 40					AT3G06930	protein arginine methyltransferase 4B
AT5G17300	Homeodomain-like superfamily protein					AT3G06940	transposable element gene
AT5G17450	Heavy metal transport/detoxification superfamily protein					AT3G07010	Pectin lyase-like superfamily protein
AT5G17570	TatD related DNase					AT3G07040	NB-ARC domain-containing disease resistance protein
AT5G17660	tRNA (guanine-N-7) methyltransferase					AT3G07080	EamA-like transporter family
AT5G17850	Sodium/calcium exchanger family protein					AT3G07090	PPPDE putative thiol peptidase family protein
AT5G18360	Disease resistance protein (TIR-NBS-LRR class) family					AT3G07140	GPI transamidase component Gpi16 subunit family protein
AT5G18470	Curculin-like (mannose-binding) lectin family protein					AT3G07160	glucan synthase-like 10
AT5G18750	DNAJ heat shock N-terminal domain-containing protein					AT3G07180	GPI transamidase component PIG-S-related
AT5G18820	TCP-1/cpn60 chaperonin family protein					AT3G07220	SMAD/FHA domain-containing protein
AT5G18850	NA					AT3G07310	Protein of unknown function (DUF760)
AT5G19090	Heavy metal transport/detoxification superfamily protein					AT3G07350	Protein of unknown function (DUF506)
AT5G19200	NAD(P)-binding Rossmann-fold superfamily protein					AT3G07630	arogenate dehydratase 2
AT5G19230	Glycoprotein membrane precursor GPI-anchored					AT3G07730	NA
AT5G19370	rhodanese-like domain-containing protein / PPIC-type PPIASE domain-containing protein					AT3G07760	Sterile alpha motif (SAM) domain-containing protein
AT5G19380	CRT (chloroquine-resistance transporter)-like transporter 1					AT3G07870	F-box and associated interaction domains-containing protein
AT5G19920	Transducin/WD40 repeat-like superfamily protein					AT3G08020	PHD finger family protein
AT5G20230	blue-copper-binding protein					AT3G08630	Protein of unknown function (DUF3411)
AT5G20280	sucrose phosphate synthase 1F					AT3G08670	NA
AT5G20320	dicer-like 4					AT3G08720	serine/threonine protein kinase 2
AT5G20380	phosphate transporter 4;5					AT3G08780	NA
AT5G20520	alpha/beta-Hydrolases superfamily protein					AT3G08870	Concanavalin A-like lectin protein kinase family protein
AT5G20590	TRICHOME BIREFRINGENCE-LIKE 5					AT3G08880	NA
AT5G20970	HSP20-like chaperones superfamily protein					AT3G08920	Rhodanese/Cell cycle control phosphatase superfamily protein
AT5G21020	NA					AT3G08943	ARM repeat superfamily protein
AT5G21222	protein kinase family protein					AT3G08950	electron transport SCO1/SenC family protein
AT5G22080	Chaperone DnaJ-domain superfamily protein					AT3G08970	DNAJ heat shock N-terminal domain-containing protein
AT5G22100	RNA cyclase family protein					AT3G09000	proline-rich family protein
AT5G22220	NA					AT3G09010	Protein kinase superfamily protein
AT5G22370	P-loop containing nucleoside triphosphate hydrolases superfamily protein					AT3G09030	BTB/POZ domain-containing protein
AT5G22400	Rho GTPase activating protein with PAK-box/P21-Rho-binding domain					AT3G09100	mRNA capping enzyme family protein
AT5G22608	NA					AT3G09220	laccase 7
AT5G22800	Alanyl-tRNA synthetase, class IIc					AT3G09300	OSBP(oxysterol binding protein)-related protein 3B
AT5G22830	magnesium (Mg) transporter 10					AT3G09350	Fes1A
AT5G23110	Zinc finger, C3HC4 type (RING finger) family protein					AT3G09360	Cyclin/Brf1-like TBP-binding protein
AT5G23130	Peptidoglycan-binding LysM domain-containing protein					AT3G09405	Pectinacetylesterase family protein
AT5G23150	Tudor/PWWP/MBT domain-containing protein					AT3G09410	Pectinacetylesterase family protein
AT5G23720	dual specificity protein phosphatase family protein					AT3G09520	exocyst subunit exo70 family protein H4
AT5G24105	arabinogalactan protein 41					AT3G09650	Tetratricopeptide repeat (TPR)-like superfamily protein
AT5G24290	Vacuolar iron transporter (VIT) family protein					AT3G09670	Tudor/PWWP/MBT superfamily protein
AT5G24360	inositol requiring 1-1					AT3G09690	alpha/beta-Hydrolases superfamily protein
AT5G24420	6-phosphogluconolactonase 5					AT3G09720	P-loop containing nucleoside triphosphate hydrolases superfamily protein
AT5G24530	2-oxoglutarate (2OG) and Fe(II)-dependent oxygenase superfamily protein					AT3G09880	Protein phosphatase 2A regulatory B subunit family protein
AT5G24690	Protein of unknown function (DUF3411)					AT3G10220	tubulin folding cofactor B
AT5G24800	basic leucine zipper 9					AT3G10405	NA
AT5G24850	cryptochrome 3					AT3G10960	AZA-guanine resistant1
AT5G24970	Protein kinase superfamily protein					AT3G11000	DCD (Development and Cell Death) domain protein
AT5G25190	Integrase-type DNA-binding superfamily protein					AT3G11070	Outer membrane OMP85 family protein
AT5G25530	DNAJ heat shock family protein					AT3G11090	LOB domain-containing protein 21
AT5G25620	Flavin-binding monooxygenase family protein					AT3G11100	sequence-specific DNA binding transcription factors
AT5G25900	GA requiring 3					AT3G11130	Clathrin, heavy chain
AT5G26280	TRAF-like family protein					AT3G11220	Paxneb protein-related
AT5G26910	NA					AT3G11280	Duplicated homeodomain-like superfamily protein
AT5G26920	Cam-binding protein 60-like G					AT3G11402	Cysteine/Histidine-rich C1 domain family protein
AT5G27330	Prefoldin chaperone subunit family protein					AT3G11410	protein phosphatase 2CA
AT5G27350	Major facilitator superfamily protein					AT3G11420	Protein of unknown function (DUF604)
AT5G27395	Mitochondrial inner membrane translocase complex, subunit Tim44-related protein					AT3G11580	AP2/B3-like transcriptional factor family protein
AT5G27460	Tetratricopeptide repeat (TPR)-like superfamily protein					AT3G11590	NA
AT5G27560	Domain of unknown function (DUF1995)					AT3G11591	NA
AT5G27710	NA					AT3G11600	NA
AT5G28460	Pentatricopeptide repeat (PPR) superfamily protein					AT3G11810	NA
AT5G28530	FAR1-related sequence 10					AT3G11840	plant U-box 24
AT5G35170	adenylate kinase family protein					AT3G11850	Protein of unknown function, DUF593
AT5G35750	histidine kinase 2					AT3G11900	aromatic and neutral transporter 1
AT5G35840	phytochrome C					AT3G12020	P-loop containing nucleoside triphosphate hydrolases superfamily protein
AT5G35930	AMP-dependent synthetase and ligase family protein					AT3G12040	DNA-3-methyladenine glycosylase (MAG)
AT5G36950	DegP protease 10					AT3G12080	GTP-binding family protein
AT5G37020	auxin response factor 8					AT3G12100	Cation efflux family protein
AT5G37340	ZPR1 zinc-finger domain protein					AT3G12140	Emsy N Terminus (ENT)/ plant Tudor-like domains-containing protein
AT5G37500	gated outwardly-rectifying K+ channel					AT3G12150	NA
AT5G37530	NAD(P)-binding Rossmann-fold superfamily protein					AT3G12350	F-box family protein
AT5G37710	alpha/beta-Hydrolases superfamily protein					AT3G12370	Ribosomal protein L10 family protein
AT5G37790	Protein kinase superfamily protein					AT3G12480	nuclear factor Y, subunit C11
AT5G38290	Peptidyl-tRNA hydrolase family protein					AT3G12560	TRF-like 9
AT5G38590	F-box/RNI-like/FBD-like domains-containing protein					AT3G12570	FYD
AT5G38710	Methylenetetrahydrofolate reductase family protein					AT3G12587	Oligosaccaryltransferase
AT5G38940	RmlC-like cupins superfamily protein					AT3G12590	NA
AT5G39120	RmlC-like cupins superfamily protein					AT3G12600	nudix hydrolase homolog 16
AT5G39580	Peroxidase superfamily protein					AT3G12640	RNA binding (RRM/RBD/RNP motifs) family protein
AT5G40080	Mitochondrial ribosomal protein L27					AT3G12650	NA
AT5G40150	Peroxidase superfamily protein					AT3G12670	CTP synthase family protein
AT5G40470	RNI-like superfamily protein					AT3G12730	Homeodomain-like superfamily protein
AT5G40480	embryo defective 3012					AT3G12930	Lojap-related protein
AT5G40520	NA					AT3G12950	Trypsin family protein
[truncated: 1,580 more rows]

## Sheet: Table S4
Table S4. List of genes overlapped between DMR6-coexpressed genes with WRKY18 target genes..
[truncated: 1,296 more rows]

[truncated: 1 more sheets: Table S5]
